# Supplementary material for: Redox imbalance in COVID-19 pathophysiology
Source: Redox Biol. 2022 Sep 11;56:102465. doi: 10.1016/j.redox.2022.102465 (PMC9464257; doi:10.1016/j.redox.2022.102465)
Supplement: Multimedia component 2 [file mmc2.xlsx]

## Sheet: README
sheet	description
Sheet1	Significantly differentially expressed genes in ICU vs control. Thresholds were set as: log2FC = 2, FDR = 0.05, logCPM = 0.
Sheet2	Significantly differentially expressed genes in non-ICU vs control. Thresholds were set as: log2FC = 2, FDR = 0.05, logCPM = 0.
Sheet3	Detailed information of ToppGene top 20 significantly enriched pathways of significantly differentially expressed genes in ICU vs control patient samples.
Sheet4	Detailed information of ToppGene top 20 significantly enriched pathways of significantly differentially expressed genes in non-ICU vs control patient samples.
Sheet5	Detailed information of ToppGene top 20 significantly enriched diseases of significantly differentially expressed genes in ICU vs control patient samples.
Sheet6	Detailed information of ToppGene top 20 significantly enriched diseases of significantly differentially expressed genes in non-ICU vs control patient samples.

## Sheet: Sheet1
Entrzid	gene_symbol	P.72_S23	N.68_S25	N.70_S26	N.72_S27	N.77_S28	P.02_S2	P.05_S3	P.12_S8	P.13_S9	P.21_S13	P.57_S14	P.63_S15	P.64_S16	logFC	logCPM	F	PValue	FDR	EXP	Change
246	ALOX15	3.43839	3.52917	3.87537	3.11549	0.280018	0.0201712	0.24159	1.23002	0.0001	1.73576	0.0654464	0.325037	0.420726	-3.89791	3.27502	15.6599	0.0011005	0.0222307	TRUE	decr
247	ALOX15B	0.519969	0.297223	0.400888	0.289758	0.640941	2.6011	1.42018	0.437949	2.12695	0.371917	3.43498	3.33923	2.36864	3.57497	2.90968	21.2748	0.000277942	0.014301	TRUE	incr
273	AMPH	0.0796843	0.330875	0.22478	0.158543	0.681692	2.55193	1.37085	0.216681	2.27511	0.287971	1.79469	1.40841	2.06792	3.23177	3.05514	16.8585	0.000803445	0.0196677	TRUE	incr
332	BIRC5	0.340486	0.560298	0.815854	0.417482	1.09792	1.82166	2.5822	2.495	1.09666	2.37224	1.52274	3.17305	1.81484	2.6486	2.78409	28.8196	5.96725e-05	0.00993901	TRUE	incr
566	AZU1	2.1283	1.36465	3.99244	2.09216	4.78916	5.85347	6.89911	8.54836	1.70525	7.50043	4.60947	4.2322	7.16184	3.52133	6.08054	12.1242	0.00302141	0.0343186	TRUE	incr
608	TNFRSF17	1.10877	0.832864	1.92609	1.20292	1.38451	3.14877	4.17252	3.69939	2.23145	0.587029	2.96321	4.88997	1.1769	2.6606	2.71984	12.2786	0.00288281	0.0335487	TRUE	incr
643	CXCR5	3.69502	2.82229	4.15447	3.71535	1.06817	1.04624	1.74903	1.61056	0.795829	0.514408	1.62371	1.71556	0.736067	-2.72411	3.84423	28.1194	6.80215e-05	0.00993901	TRUE	decr
699	BUB1	0.678794	0.865706	1.19048	0.775627	1.82397	2.31367	3.08777	2.87266	1.91591	2.42354	2.37107	3.90557	1.70387	2.25042	3.84908	22.5914	0.000207812	0.0134286	TRUE	incr
710	SERPING1	2.53179	2.93301	3.41751	4.1674	5.02648	5.9596	3.65881	6.28786	3.87089	6.68007	6.75183	5.1814	6.15924	2.1004	6.38468	13.2053	0.00218732	0.0296934	TRUE	incr
911	CD1C	2.96907	2.12768	2.17532	2.27142	0.72199	0.699467	0.835012	0.80175	0.548816	0.190636	0.452013	0.639821	0.580793	-2.80421	2.18587	40.0435	9.37012e-06	0.00514172	TRUE	decr
914	CD2	6.54893	6.07089	7.11834	6.05851	4.41923	4.20949	4.56057	5.02348	4.03596	3.44856	4.78394	4.65509	2.62334	-2.00406	6.00812	24.7226	0.000132609	0.0114877	TRUE	decr
916	CD3E	7.63711	7.0652	8.01198	7.34904	4.20109	4.70887	5.43455	6.49566	4.89802	4.37332	5.72365	5.35773	3.12161	-2.01193	6.96426	15.35	0.0011963	0.0231875	TRUE	decr
921	CD5	5.38193	4.74902	5.61443	4.96865	2.19788	2.28393	3.22518	4.28461	2.33232	2.71432	3.36199	2.80686	1.29195	-2.06126	5.6439	15.51	0.0011457	0.0227451	TRUE	decr
926	CD8B	3.53473	3.53321	4.73445	3.78245	1.26674	1.41077	2.60319	2.47528	1.26349	1.13186	2.65858	2.2418	0.871288	-2.04136	3.65961	14.3204	0.00158894	0.0258491	TRUE	decr
933	CD22	4.48518	3.4645	5.09672	4.33674	2.06684	1.88049	3.19957	2.23529	1.93847	0.932698	2.34746	3.05523	1.59261	-2.13493	4.91605	18.5695	0.000523507	0.0172825	TRUE	decr
959	CD40LG	4.20442	3.47012	4.50914	3.75456	1.66566	1.64784	2.05691	3.39554	1.26977	1.22852	2.22161	1.58381	0.794997	-2.10465	3.64101	14.8922	0.00135548	0.024401	TRUE	decr
973	CD79A	6.54307	5.05795	7.17199	6.45433	3.35091	3.35146	5.3251	4.08592	3.39725	1.89692	4.04345	5.16265	3.54039	-2.08229	5.60221	13.0684	0.00227698	0.0302631	TRUE	decr
983	CDK1	0.255293	0.551922	0.785095	0.155394	1.26675	1.39467	2.41966	2.18332	0.776858	2.28008	1.1622	1.89251	1.09586	2.04596	2.55277	12.0776	0.00306474	0.0344098	TRUE	incr
990	CDC6	0.399888	0.551386	0.650547	0.422922	0.851472	1.85478	2.16938	2.26359	1.29745	1.77912	1.61394	3.13289	1.20798	2.63874	2.86399	35.2322	1.96806e-05	0.0068275	TRUE	incr
1028	CDKN1C	3.13838	2.1912	3.37799	2.83172	1.70441	0.701762	0.597264	1.60214	0.577332	1.81531	0.721448	0.564873	2.29938	-2.04867	2.64205	14.3711	0.00156651	0.0257975	TRUE	decr
1234	CCR5	3.53386	3.50867	4.3623	3.01679	3.30472	1.90007	1.76756	2.00324	1.39969	1.8033	2.31467	2.3398	1.04355	-2.08217	4.46031	47.967	3.14897e-06	0.00347746	TRUE	decr
1235	CCR6	3.57164	2.52858	3.54856	3.07349	1.05668	1.0574	1.90888	1.50009	0.78406	0.366067	1.40763	1.29088	0.586351	-2.44414	3.6879	22.9026	0.000194307	0.012997	TRUE	decr
1236	CCR7	6.04563	5.11592	6.01449	6.02374	1.87782	2.52993	3.49566	4.91836	2.23019	2.07557	4.72515	3.46487	2.12568	-2.02781	6.05283	9.94006	0.00607059	0.0466128	TRUE	decr
1269	CNR2	2.49946	2.41678	2.87834	2.3061	0.945387	0.491684	1.40535	1.02312	0.514642	0.581741	0.785905	1.11291	0.54375	-2.35037	2.70516	30.8615	4.1214e-05	0.00833499	TRUE	decr
1380	CR2	2.09886	1.32717	2.60833	2.20722	0.53101	0.409074	0.75061	0.736853	0.168263	0.267656	0.445118	0.880733	0.340027	-2.6916	2.52964	27.7391	7.31014e-05	0.00999547	TRUE	decr
1397	CRIP2	2.40375	1.23307	2.20424	2.05071	0.165212	0.454504	0.660287	0.352357	0.274082	0.245737	0.377853	0.289952	0.127785	-3.1598	1.82722	30.5361	4.36688e-05	0.00833499	TRUE	decr
1880	GPR183	5.62266	4.94574	5.07579	5.19468	3.06348	2.69542	3.85902	4.05429	2.17228	2.01374	3.38264	3.01628	1.85417	-2.03252	4.88138	20.1977	0.000355476	0.0152574	TRUE	decr
1991	ELANE	1.54852	0.737643	2.95308	1.44008	4.06985	4.85339	6.27227	8.10515	1.01597	6.50673	4.30385	3.83698	6.85799	3.84421	6.3842	12.82	0.00245043	0.0316238	TRUE	incr
2003	ELK2AP	0.725311	0.372043	0.768027	0.284447	0.651005	3.24055	3.96634	3.99066	2.23022	1.20311	3.46605	5.10865	1.51571	4.46542	2.48122	33.3501	2.68328e-05	0.00772232	TRUE	incr
2043	EPHA4	2.19272	2.01517	2.07748	2.18325	1.08649	0.777579	1.07232	1.13573	0.454252	0.483478	1.0121	0.762424	0.352207	-2.0109	3.3932	30.8433	4.13472e-05	0.00833499	TRUE	decr
2205	FCER1A	4.89197	4.83092	2.98494	4.20532	1.4965	0.597829	1.12949	2.64128	0.328791	1.67174	0.0502485	0.207077	0.5138	-3.751	3.07218	20.1966	0.000355569	0.0152574	TRUE	decr
2208	FCER2	4.07454	3.08277	4.53329	4.24976	1.47769	1.44084	2.55763	2.06755	0.582068	0.740222	1.75452	1.90934	0.791632	-2.63921	3.58442	21.9054	0.000241489	0.0140023	TRUE	decr
2305	FOXM1	0.464311	0.684377	1.10042	0.596163	1.41139	1.60764	2.53523	2.61522	1.15887	2.72161	1.66864	2.90344	1.56528	2.09523	3.276	19.6061	0.000408265	0.0158866	TRUE	incr
2322	FLT3	1.54086	1.51392	1.18945	0.947113	2.61631	4.5914	3.68588	1.77882	4.02869	1.4675	3.57165	3.69238	4.27514	2.42956	5.10625	17.2282	0.000730949	0.0191135	TRUE	incr
2624	GATA2	3.4944	3.79735	2.2516	3.44505	1.39243	1.4586	1.45904	2.47453	0.821269	1.93016	1.09393	0.870833	1.1312	-2.06084	3.9534	18.7536	0.000500611	0.0169482	TRUE	decr
2625	GATA3	4.01709	3.37886	3.98502	3.59335	1.78865	1.41201	2.44437	2.87749	1.3274	0.999859	2.00531	1.77879	0.863255	-2.0023	4.25313	17.9537	0.000609144	0.0180179	TRUE	decr
2887	GRB10	1.35982	1.57546	1.38928	1.35942	2.49027	4.67549	3.02998	2.12217	4.06135	3.39568	4.52741	4.93587	3.70455	2.77196	6.43317	32.6496	3.02085e-05	0.00772232	TRUE	incr
3003	GZMK	5.07706	5.21811	5.46213	5.15523	2.54405	2.33067	3.16295	3.02552	1.75178	2.26924	3.29971	3.2772	1.73929	-2.42615	3.99056	31.1576	3.91146e-05	0.00833499	TRUE	decr
3067	HDC	2.3709	3.43557	1.54864	2.35857	1.03971	0.30176	0.243392	1.99221	0.315139	1.50653	0.329393	0.0624164	0.339419	-2.49738	2.69802	10.1022	0.00575104	0.0453935	TRUE	decr
3111	HLA-DOA	3.80324	3.05279	4.61782	3.61873	1.44365	1.09776	2.28028	1.95867	0.869245	0.32981	1.57386	1.87927	0.982544	-2.64251	4.32302	22.4381	0.000214856	0.0135615	TRUE	decr
3117	hla-dqa1	5.54398	4.91253	6.23458	4.98008	3.23399	2.41328	3.78478	3.68049	2.35974	1.80132	2.8814	3.3664	1.79603	-2.48927	4.952	28.2848	6.59369e-05	0.00993901	TRUE	decr
3119	HLA-DQB1	5.8669	6.19719	6.6702	5.34388	4.71366	2.35418	4.56958	4.26273	2.90031	2.2925	4.56058	3.65532	2.84697	-2.30411	5.64842	26.2754	9.70574e-05	0.0103476	TRUE	decr
3127	HLA-DRB5	6.3132	7.0399	7.72755	6.80746	6.1128	3.80944	4.77136	5.2418	4.3494	3.78483	3.62072	4.52148	5.58953	-2.34489	6.32029	44.6961	4.85267e-06	0.00397298	TRUE	decr
3399	ID3	3.37454	2.79124	3.61924	3.38825	0.582161	1.1268	0.863883	1.64972	1.04198	1.03376	1.523	1.70578	0.855418	-2.39148	2.21207	23.7185	0.00016335	0.0122024	TRUE	decr
3493	IGHA1	5.87322	6.34159	6.57007	6.18109	6.60793	8.2009	10.2958	10.32	9.57798	6.19166	10.2211	11.7024	8.36049	3.73421	9.50677	28.54	6.28594e-05	0.00993901	TRUE	incr
3495	ighd	5.76675	4.89224	7.07082	6.12712	2.58885	3.1568	4.88235	3.26405	2.66167	0.89918	3.26098	4.42009	2.45415	-2.45232	5.05742	13.5954	0.00195299	0.0283677	TRUE	decr
3500	Ighg1	4.94408	4.16874	4.85039	4.81434	5.43752	9.87664	10.9186	10.2452	7.96971	6.0363	9.80336	11.534	7.65981	5.19713	9.35859	40.6819	8.53348e-06	0.00514172	TRUE	incr
3502	IGHG3	2.73798	2.39576	4.342	3.08007	3.4779	6.33	8.42526	7.265	4.98652	4.616	7.50385	8.05137	4.59257	3.87178	6.89081	27.7538	7.28984e-05	0.00999547	TRUE	incr
3503	IGHG4	1.9286	1.49407	1.97737	1.97833	1.43956	4.69935	4.71692	4.54163	2.75674	1.42889	4.54031	6.14953	2.54717	3.17457	3.84509	20.4477	0.000335516	0.0149615	TRUE	incr
3512	JCHAIN	4.59422	5.05844	6.12011	4.16953	6.18661	7.40338	9.87664	8.95717	6.88136	4.45903	8.2599	9.2145	6.52504	3.00321	8.4301	16.4903	0.000883785	0.0203938	TRUE	incr
3514	igkc	9.16542	8.68968	10.0041	8.94513	8.89437	10.9256	12.6376	12.4765	10.295	7.56999	12.1193	13.4494	9.70769	2.74426	9.76026	14.3185	0.00158978	0.0258491	TRUE	incr
3538	Iglc2	6.67299	6.52533	8.50361	7.34072	6.83809	9.21938	10.8224	10.9593	8.16354	7.05915	9.34936	11.9278	8.9682	2.89427	8.03953	16.1387	0.000969066	0.0211219	TRUE	incr
3539	Iglc3	4.9953	5.44974	6.61925	5.20396	4.60582	8.77296	10.4571	10.0036	7.34578	4.4251	10.0809	9.88445	8.67214	3.89501	7.136	26.1265	9.99521e-05	0.0106001	TRUE	incr
3568	IL5RA	2.65392	2.47134	2.49628	2.45812	0.353328	0.822401	0.412706	1.00205	0.234889	1.19964	0.201541	0.164579	0.700816	-2.78377	3.54841	20.5903	0.000324697	0.0148264	TRUE	decr
3625	INHBB	0.543682	0.867333	0.418785	0.447541	0.981258	2.56828	1.68182	0.662351	1.58566	0.99803	2.13889	2.0022	2.63549	2.24143	2.65883	19.8404	0.000386371	0.0155064	TRUE	incr
3820	Klrb1	6.57967	5.83633	6.39285	5.89128	5.11815	3.96673	4.08009	5.1917	3.5719	2.2424	3.32482	3.17029	2.72005	-2.34099	4.61548	30.6504	4.27883e-05	0.00833499	TRUE	decr
3833	KIFC1	0.466919	0.635955	0.919382	0.49131	1.46322	1.56121	2.47576	2.57948	1.17127	2.63228	1.37091	2.85681	1.57587	2.11982	2.92473	18.133	0.000582683	0.0178616	TRUE	incr
3899	AFF3	2.12622	1.56252	2.64366	2.22762	1.01954	0.519833	1.39551	0.561676	0.370691	0.148458	0.533455	0.90336	0.394859	-2.41863	4.04463	23.5811	0.000168153	0.0123804	TRUE	decr
4128	MAOA	0.0227933	0.118679	0.0365541	0.110227	1.332	5.15589	2.26875	0.301616	1.99709	0.742506	4.64692	4.95767	2.52874	5.21513	5.43123	14.2148	0.00163685	0.0261743	TRUE	incr
4306	NR3C2	2.44931	1.91093	2.3708	2.41328	0.388878	0.505017	1.30824	1.47318	0.5037	0.322781	1.16541	0.687289	0.192431	-2.02434	3.4646	11.8492	0.00328749	0.0353373	TRUE	decr
4549	rnr1	1.03877	2.68089	1.7054	1.26415	2.06507	2.14711	3.09961	11.727	2.76889	3.11066	0.176886	2.61293	3.02852	7.33072	7.9791	9.68744	0.00660943	0.0482805	TRUE	incr
4550	rnr2	1.4407	2.90682	1.85246	1.55436	2.51444	2.90003	3.44551	12.2635	3.30701	3.74639	0.640176	2.36356	3.31374	7.4736	9.22327	10.0305	0.00589	0.0459789	TRUE	incr
4603	MYBL1	2.92893	2.90213	3.70607	3.03616	2.92598	1.646	1.69015	2.37566	1.59144	1.09536	1.18905	0.760202	0.615771	-2.13715	4.48894	30.7479	4.20529e-05	0.00833499	TRUE	decr
4605	MYBL2	0.926354	1.35156	1.69161	0.854281	2.53723	3.41895	3.71131	4.22737	2.8005	3.4023	3.294	6.02391	2.81249	3.02417	4.94805	20.8281	0.000307517	0.014682	TRUE	incr
4753	NELL2	4.27957	3.70576	4.06797	4.07374	0.394922	0.732554	2.34521	2.31549	0.392748	0.345057	1.844	0.811042	0.413792	-2.95015	4.68885	14.4185	0.00154585	0.0257448	TRUE	decr
4773	NFATC2	4.51706	3.96496	4.81259	4.20934	3.33337	2.39051	2.78069	3.15698	2.39596	2.0127	2.28725	2.56262	1.45017	-2.00995	6.2712	44.7711	4.80349e-06	0.00397298	TRUE	decr
5079	PAX5	3.15142	2.02802	3.71503	3.17939	1.05929	0.774139	2.27868	1.27391	0.792463	0.257327	1.17989	1.77049	0.654884	-2.20977	5.18983	14.0452	0.00171728	0.0269549	TRUE	decr
5208	PFKFB2	1.67689	2.02254	2.05494	1.58074	3.68037	4.43443	3.32362	2.01056	3.75501	3.45352	5.4191	4.87985	4.16101	2.00027	6.96003	12.232	0.0029239	0.0336715	TRUE	incr
5347	PLK1	0.773882	0.778056	1.14968	0.569823	1.39084	1.93992	2.5564	2.45601	1.3874	2.32737	1.69333	3.61891	1.33315	2.10966	2.70215	18.0458	0.000595386	0.0179859	TRUE	incr
6241	RRM2	0.830594	1.12905	2.18142	0.768552	3.16	3.4649	4.43423	4.55934	2.7764	4.29225	3.51488	5.50923	2.90443	2.62098	5.34152	15.9947	0.00100663	0.0215295	TRUE	incr
6374	CXCL5	4.9866	3.18069	3.50794	3.08878	3.82956	1.61858	2.03562	2.12533	1.28184	1.1486	1.24273	0.847585	1.84063	-2.81296	4.04556	53.8094	1.53408e-06	0.00336189	TRUE	decr
6518	slc2a5	1.08753	0.767622	2.17062	1.00547	2.12968	2.54514	3.73889	4.52349	0.916815	3.30233	2.13165	2.19649	3.65003	2.11587	4.17802	10.9459	0.00436725	0.0402456	TRUE	incr
6689	spib	2.88389	2.07402	3.2167	2.67257	1.40657	0.985388	1.78689	1.12191	0.60435	0.271864	0.938011	1.48147	0.882084	-2.16741	3.21183	21.9488	0.000239181	0.0139813	TRUE	decr
6846	XCL2	3.70661	3.21946	3.33824	3.20885	1.76465	0.899407	0.552071	1.31708	1.17679	0.498025	1.34539	0.5657	0.916354	-3.11902	1.10619	54.6868	1.38437e-06	0.00336189	TRUE	decr
6932	TCF7	5.07142	4.4182	4.91407	4.97601	1.50822	1.92595	2.99589	3.9781	1.7057	1.63292	2.99941	2.42011	0.998221	-2.15211	7.12962	13.0877	0.00226412	0.0301509	TRUE	decr
6974	TRGV2	2.79218	3.83493	4.32675	2.96796	2.23608	1.31455	1.11712	1.52132	1.90821	0.358429	1.97376	2.69841	0.339813	-2.27273	0.888284	14.4529	0.00153107	0.0256532	TRUE	decr
6983	TRGV9	3.41396	2.92156	4.25259	2.683	2.72433	1.61115	1.61162	2.10078	1.74669	0.628073	1.6036	0.454796	0.677449	-2.45569	0.794492	24.7188	0.00013271	0.0114877	TRUE	decr
7049	TGFBR3	3.30245	3.13705	4.46029	2.93677	2.95428	1.66356	1.96052	2.6406	1.7422	1.23322	1.44003	1.49019	1.00039	-2.14496	5.21455	34.9374	2.06438e-05	0.0069142	TRUE	decr
7298	TYMS	0.709745	0.667819	1.74493	0.602025	1.86606	2.28456	3.34681	3.82731	1.38428	3.71219	2.36855	3.7465	2.39925	2.49293	3.05061	18.446	0.000539538	0.0173307	TRUE	incr
7850	IL1R2	3.73256	4.76488	3.91444	4.6196	6.06148	8.25394	6.09349	4.46168	7.83649	5.95563	8.24324	8.6174	7.72712	2.80409	9.51531	18.9788	0.000474119	0.0166454	TRUE	incr
8115	TCL1A	4.72855	3.80869	6.20146	4.82111	2.19323	2.0795	3.81982	2.45841	0.571458	0.219551	2.47388	3.3318	1.89054	-2.58791	4.49117	11.9076	0.00322887	0.0351347	TRUE	decr
8320	EOMES	3.31953	3.57343	4.44872	3.54727	2.91662	1.74098	1.71462	2.62009	2.25379	1.60665	1.88153	1.8255	1.444	-2.0434	4.50732	50.3554	2.32872e-06	0.00336189	TRUE	decr
8460	TPST1	2.27657	3.0953	1.92524	2.44607	4.41562	6.42307	4.93438	4.13088	5.18343	4.31363	5.81513	5.98718	5.43413	2.46913	6.35749	22.9124	0.000193901	0.012997	TRUE	incr
8809	IL18R1	2.72613	3.02661	2.90873	2.48941	5.61393	7.71082	5.12936	3.4076	5.93576	4.66568	7.67911	6.6887	5.24313	2.56391	7.74899	10.4229	0.00517359	0.0433511	TRUE	incr
9133	CCNB2	0.585952	0.679504	1.10137	0.785892	1.70171	1.89493	2.89462	2.49171	1.37705	2.67126	1.95005	3.22438	1.8758	2.05044	2.26743	19.1845	0.000451289	0.0164362	TRUE	incr
9212	AURKB	0.652093	0.866596	1.23903	0.571494	1.55174	2.18228	2.66913	2.69266	1.38673	2.57555	2.01781	3.23995	1.60163	2.05544	2.22189	20.4588	0.000334661	0.014956	TRUE	incr
9241	NOG	2.59896	1.30887	2.0123	2.40234	0.0001	0.0563339	0.675022	1.1844	0.0001	0.0742655	0.609724	0.252421	0.0700453	-3.06828	1.32007	9.86518	0.00622494	0.0469982	TRUE	decr
9397	NMT2	2.62599	2.01291	2.90686	2.45741	1.16413	0.756496	1.42232	1.59971	0.697291	0.340372	1.29115	1.09573	0.411432	-2.00161	3.50821	18.6589	0.000512243	0.0170308	TRUE	decr
9509	ADAMTS2	0.0519362	0.0696892	0.035166	0.00887553	1.43992	3.81657	2.6998	0.778422	3.46018	0.374673	2.9321	2.32081	2.66956	3.97274	4.69321	11.2916	0.00391249	0.038328	TRUE	incr
9768	KIAA0101	0.56149	0.735391	1.26905	0.669947	1.78117	2.18999	3.01168	3.40874	1.20496	3.04848	1.95866	3.29252	2.07693	2.29154	2.74504	18.8601	0.000487878	0.016783	TRUE	incr
10219	KLRG1	3.83339	4.00589	5.17171	3.62302	3.37508	1.824	1.68066	2.67301	2.12071	1.64054	2.2758	2.34016	0.946544	-2.46612	3.90952	44.0941	5.26829e-06	0.00399375	TRUE	decr
11251	PTGDR2	2.90093	2.85142	2.98162	2.5183	0.592591	0.14202	0.752997	1.11	0.19128	1.39783	0.296332	0.473439	0.356154	-3.10651	2.73943	23.6646	0.000165215	0.0122522	TRUE	decr
23500	DAAM2	0.435697	1.18356	0.174405	1.59154	1.06027	4.85148	2.91985	1.31254	3.22666	1.90367	4.48959	5.01347	3.8221	3.86695	6.25087	23.3275	0.000177435	0.0126541	TRUE	incr
26053	AUTS2	2.55118	2.03288	3.09338	2.39595	1.44723	1.00348	1.00037	1.54031	1.0047	0.696961	0.970418	0.999883	0.604826	-2.1027	4.15623	42.2339	6.82814e-06	0.00457833	TRUE	decr
26577	PCOLCE2	0.154883	0.0542493	1.0081	0.0892561	1.06498	0.753148	2.61241	3.02615	1.28717	2.28334	1.16727	1.70004	2.26211	2.7778	2.14086	12.3567	0.00281541	0.033196	TRUE	incr
27181	SIGLEC8	2.12188	2.05646	2.40128	1.989	0.115828	0.018379	0.0542824	0.877318	0.0363184	0.936536	0.0001	0.064958	0.145762	-3.50208	1.87836	12.6615	0.0025689	0.0322699	TRUE	decr
27334	p2ry10	4.67134	4.36583	4.76611	4.68404	1.7258	2.11555	3.10015	3.08589	1.64532	1.79699	2.34181	2.53064	1.69735	-2.19339	5.17907	24.393	0.000141916	0.0118019	TRUE	decr
28299	IGKV1-5	4.37957	3.87925	5.25441	4.06451	4.44754	7.11772	8.52401	7.91139	5.75991	3.5958	6.37455	9.61686	4.38584	3.30163	5.60617	14.6594	0.00144552	0.0252018	TRUE	incr
28385	IGHV6-1	2.30366	1.6932	2.97511	1.645	1.88733	4.69093	5.39314	6.0294	4.36577	2.24409	4.60198	6.51227	3.11101	3.25029	3.04647	23.1354	0.000184848	0.0128943	TRUE	incr
28388	IGHV5-51	4.08388	3.29256	5.32302	3.75116	4.19604	6.03933	8.878	6.60505	4.07242	3.96433	6.42481	8.48337	4.83814	2.91368	5.05738	12.1051	0.00303912	0.034321	TRUE	incr
28391	IGHV4-61	2.75103	2.30042	3.79706	2.63475	2.26472	4.80948	6.75138	6.68118	2.54696	2.52768	5.24032	7.02386	3.2668	3.04528	3.63231	13.7561	0.0018648	0.0278888	TRUE	incr
28392	IGHV4-59	4.47156	3.86123	5.3976	4.29362	4.02225	5.64055	7.07383	6.48221	4.0092	3.68736	7.0367	8.22938	5.12631	2.11351	4.55512	10.0034	0.00594342	0.0461561	TRUE	incr
28393	IGHV4-55	1.39419	1.34471	2.36167	0.98384	1.62923	3.28323	3.91347	4.55515	1.78351	1.21388	3.87024	3.95143	1.60479	2.23498	1.31203	11.2449	0.00397068	0.0385446	TRUE	incr
28395	IGHV4-34	5.10521	2.66092	4.66417	4.51198	3.27501	7.25157	8.32162	7.35337	4.33432	4.71623	7.96365	8.03565	6.34516	3.07678	5.19804	20.6732	0.000318589	0.0147324	TRUE	incr
28400	IGHV4-28	2.29516	2.31016	2.83002	1.6218	2.04969	3.66881	5.42601	4.97054	2.96287	1.90049	4.07512	5.28186	1.9742	2.27945	2.2195	12.234	0.00292206	0.0336715	TRUE	incr
28401	IGHV4-4	3.43983	1.46454	3.13527	3.25619	2.99604	5.68932	6.74926	6.10219	2.90268	2.03928	5.16988	6.24626	3.82133	2.67099	3.42125	13.3652	0.00208763	0.029147	TRUE	incr
28411	IGHV3-71	0.714154	0.518675	1.35089	0.444203	0.848448	1.52883	3.33878	2.3289	1.4173	0.94624	2.71	3.46901	0.905211	2.45847	0.151037	12.7397	0.00250963	0.0320744	TRUE	incr
28412	IGHV3-66	2.07127	1.95757	2.69318	2.88933	1.58213	3.03538	4.78964	5.71214	4.36464	0.73595	4.52558	6.24373	2.75046	2.69761	2.62862	11.7889	0.00334931	0.0355896	TRUE	incr
28420	IGHV3-53	3.13767	2.68601	3.52821	2.65535	2.59546	4.82769	6.90294	6.16015	6.22493	1.5832	4.75807	7.29714	3.50897	3.14405	3.81096	16.895	0.000795928	0.0196527	TRUE	incr
28439	IGHV3-30	4.51736	3.38659	4.78204	2.61653	2.86399	6.11446	8.28095	8.26651	5.34384	0.249233	5.85116	9.92601	4.77874	3.99649	5.65127	11.2997	0.00390257	0.038328	TRUE	incr
28442	IGHV3-23	5.61098	5.0056	6.19272	5.24902	4.48538	6.99377	8.20535	7.52868	7.8572	2.73449	8.04161	9.66574	5.52636	2.54515	5.88157	11.2408	0.00397589	0.038568	TRUE	incr
28445	IGHV3-20	0.650755	1.77384	2.44236	2.77947	1.03335	3.16826	5.77389	4.17412	2.39177	0.731043	6.8737	2.78463	3.35487	3.23262	2.65409	9.85915	0.00623755	0.0470414	TRUE	incr
28450	IGHV3-11	3.17957	3.32459	3.87775	2.5875	2.55696	5.43601	7.57444	8.84297	2.79643	1.02634	5.80644	7.34296	6.29437	3.92027	4.80922	14.848	0.0013721	0.0246187	TRUE	incr
28454	IGHV2-70	1.33651	1.50773	2.47709	0.882501	0.544754	3.37136	3.48464	5.40473	0.957918	0.948177	2.55186	7.84658	4.73094	4.41974	3.19803	12.0189	0.00312034	0.0346381	TRUE	incr
28461	IGHV1-69	0.793125	0.632242	2.33373	2.10422	1.45658	3.90257	5.87691	3.2775	4.16073	1.0916	3.83506	4.62587	2.12859	3.06277	2.04268	14.733	0.00141634	0.0249459	TRUE	incr
28464	IGHV1-58	1.4382	0.52606	1.79248	0.450685	0.551166	3.25131	5.42243	7.24872	1.11653	1.0916	3.61763	5.44766	1.16523	4.83244	2.84622	14.5843	0.001476	0.0254869	TRUE	incr
28465	IGHV1-46	3.19248	2.31016	2.56758	2.33139	2.52816	6.1233	6.32724	5.94735	6.15805	3.14128	5.8155	7.60735	4.72164	3.75354	4.001	40.7102	8.49847e-06	0.00514172	TRUE	incr
28466	IGHV1-45	0.793125	0.731142	1.41987	0.315546	0.158814	2.24139	2.36644	1.83103	3.96859	0.646702	5.28299	1.83235	0.438402	3.54718	0.97734	11.1521	0.00408921	0.0390209	TRUE	incr
28467	IGHV1-24	2.22152	1.14395	3.4006	2.25957	1.32882	6.20474	8.32381	8.47861	4.68618	2.73449	8.14579	9.63795	4.03168	5.87422	5.68359	25.222	0.000119783	0.0109943	TRUE	incr
28468	IGHV1-18	3.8756	3.40168	4.61801	3.6139	3.48986	5.24255	7.49313	6.55097	4.98118	4.29735	5.3174	7.64568	3.19627	2.46361	4.19533	13.4387	0.00204354	0.0289008	TRUE	incr
28476	IGHJ5	5.02022	5.14682	6.20685	5.85739	5.06752	6.83052	8.72818	8.00943	6.046	4.06126	7.83687	9.60676	6.22681	2.41575	3.16201	11.5098	0.0036532	0.0370533	TRUE	incr
28477	Ighj4	4.80818	4.85563	5.92701	5.21866	5.14915	7.11511	8.89192	8.92532	6.48336	4.24538	8.31171	9.59108	5.64032	2.97241	3.28666	16.1796	0.000958673	0.0210189	TRUE	incr
28481	Ighj2	1.03222	1.93492	2.74272	2.29918	2.45383	3.40218	6.10267	5.33629	6.41816	2.54585	3.86475	5.89126	1.4378	3.26429	0.403599	14.4678	0.00152469	0.0256532	TRUE	incr
28517	TRDV2	3.22197	2.62679	3.31838	2.83331	0.162295	0.90462	1.0639	1.26056	0.407137	0.470742	1.21532	0.608021	0.709983	-2.81506	0.0311583	21.6519	0.000255452	0.0141486	TRUE	decr
28557	Trbv30	3.69211	2.434	3.44181	3.03762	0.575569	0.418809	1.79527	0.622112	0.29146	0.674435	0.900228	0.0001	1.02068	-3.12337	0.164602	19.9314	0.000378223	0.0154017	TRUE	decr
28559	Trbv28	4.71781	4.67825	4.69379	5.21399	2.19546	1.13916	3.31734	3.72781	3.24797	3.04509	1.60828	1.50576	1.12705	-2.08864	2.08807	12.288	0.00287458	0.0335062	TRUE	decr
28560	Trbv27	3.44077	3.09787	3.71555	3.27097	0.675168	1.20904	1.90082	2.90198	0.522032	0.569163	1.55009	1.12612	0.541487	-2.08366	0.584899	9.72264	0.00653119	0.0480346	TRUE	decr
28563	TRBV24-1	2.22203	2.36841	4.86474	2.72833	1.13096	0.408237	0.81838	0.904932	0.407137	0.254529	0.310814	1.36309	0.1255	-3.9872	0.42046	30.5744	4.3371e-05	0.00833499	TRUE	decr
28567	TRBV20-1	5.02933	4.19122	4.43053	4.61098	1.2315	1.36266	2.45741	4.28597	1.29562	1.75859	1.94353	1.77775	1.14791	-2.14066	1.76715	9.87438	0.00620573	0.0469744	TRUE	decr
28576	TRBV12-4	2.85039	2.15976	4.21307	2.41988	0.670499	0.51959	1.26877	1.98152	1.6101	0.970039	0.563621	1.20336	0.0001	-2.44968	0.260272	11.2605	0.00395114	0.0384561	TRUE	decr
28589	TRBV7-9	4.34916	4.60119	4.7316	4.08006	1.04605	1.13234	1.80479	3.5972	1.32915	1.03898	2.5893	1.358	0.706748	-2.50262	1.58857	13.5591	0.00197357	0.0284462	TRUE	decr
28596	TRBV7-2	4.9952	4.58783	4.28162	3.40227	1.75116	2.12417	2.38641	3.2997	1.55812	2.38374	2.11949	1.11935	1.05907	-2.27121	1.62741	17.4967	0.000682931	0.0187292	TRUE	decr
28614	TRBV5-1	4.18406	3.29699	5.22163	4.16824	2.47205	0.821712	1.77111	3.73169	1.33925	1.11375	1.6111	1.80902	0.349487	-2.58528	1.53393	14.3983	0.0015546	0.0257746	TRUE	decr
28616	TRBV4-2	3.8861	2.979	3.11881	2.09105	0.308891	0.62914	1.20944	2.56063	0.725898	0.903452	0.785072	0.0001	0.241511	-2.52988	0.227284	9.72663	0.00652239	0.0480044	TRUE	decr
28620	Trbv2	4.33739	2.92621	4.46308	3.65097	1.12643	0.900742	2.60784	2.55023	0.720959	0.655685	2.75166	1.28275	0.444923	-2.30061	1.13657	10.719	0.00469817	0.0417733	TRUE	decr
28638	Trbc2	7.93758	7.67405	8.45497	8.23848	4.7483	4.90952	5.78773	7.26774	4.99258	5.0462	5.85453	5.77636	4.46473	-2.06368	6.01776	16.9354	0.000787718	0.0195905	TRUE	decr
28639	Trbc1	7.76341	6.89127	8.21983	7.0135	4.4763	4.32547	5.4888	6.45878	5.02592	4.20777	5.42113	5.43696	3.80038	-2.07969	5.46671	17.8716	0.000621702	0.018139	TRUE	decr
28662	TRAV21	3.56842	3.32374	3.80152	3.01105	0.793417	1.00527	1.59243	2.82603	0.152691	0.992974	1.63118	0.9574	0.355937	-2.30352	0.563517	10.7995	0.00457755	0.0412746	TRUE	decr
28667	Trav16	3.10435	2.29107	4.50329	2.8924	1.32047	0.543262	1.71684	2.32919	0.541862	0.590445	0.588921	0.754504	0.0001	-2.93182	0.430955	14.776	0.00139962	0.0248461	TRUE	decr
28669	TRAV14DV4	3.19053	2.55599	4.29197	2.73764	0.555086	1.19494	2.21873	1.97226	0.514505	0.131102	1.47345	0.0001	0.62029	-2.51057	0.474086	9.76553	0.00643727	0.047773	TRUE	decr
28670	TRAV13-2	3.26636	3.03453	4.29455	2.99611	0.446054	1.52621	1.73284	2.12562	0.527175	0.371435	1.50035	0.846214	0.244124	-2.61228	0.552149	13.846	0.00181745	0.0274976	TRUE	decr
28671	Trav13-1	4.42983	4.02874	5.10643	4.14088	1.14945	2.12023	2.50816	3.59389	2.32329	1.19126	2.02702	2.50964	0.723232	-2.10514	1.67354	11.9345	0.00320223	0.0349751	TRUE	decr
28672	TRAV12-3	3.69846	3.04335	3.83673	3.93902	1.13552	0.990424	2.20781	2.38182	0.72756	1.55586	1.96382	0.840604	0.630541	-2.30745	0.816356	16.0646	0.000988182	0.0213432	TRUE	decr
28674	TRAV12-1	4.06844	3.25172	4.24519	3.31625	1.22657	1.00312	2.59069	2.24825	0.638093	1.06079	1.68458	0.18168	0.550833	-2.57436	0.862405	14.6142	0.00146376	0.0254548	TRUE	decr
28677	TRAV9-2	4.11486	3.61547	4.22534	3.40222	1.43324	0.737773	2.18966	3.02214	0.529785	1.18886	1.78794	0.738775	0.127985	-2.50833	0.981922	12.2899	0.00287288	0.0335062	TRUE	decr
28682	TRAV8-4	3.4852	3.21896	5.05933	3.12383	0.567195	1.07233	1.14646	2.17969	0.411291	0.475445	0.790389	1.44539	0.795039	-3.3123	0.919136	23.0899	0.000186655	0.0128943	TRUE	decr
28683	TRAV8-3	3.50675	3.46191	4.29053	3.50763	0.784441	0.4124	1.95183	3.16086	0.992398	1.30078	1.67287	1.51396	0.451643	-2.18557	0.896096	10.1086	0.00573881	0.0453655	TRUE	decr
28684	Trav8-2	4.00021	3.28785	4.35669	3.92304	0.311334	0.994621	1.8671	2.52763	1.2805	0.370474	1.14786	1.13299	0.243466	-2.89121	0.947664	15.844	0.00104772	0.0218157	TRUE	decr
28689	TRAV4	3.32556	3.37166	3.63877	4.18819	1.24907	1.71941	1.95145	2.57413	0.9369	0.774102	1.86964	0.633506	0.466928	-2.35668	0.751882	15.4127	0.00117619	0.0230174	TRUE	decr
28690	TRAV3	3.39948	3.04335	2.92473	3.51588	0.780909	1.46163	1.21183	2.4296	0.409204	0.473082	1.2201	0.840604	0.242159	-2.43912	0.338527	13.7526	0.0018667	0.0278888	TRUE	decr
28692	TRAV1-2	3.74746	2.79795	3.0269	3.44952	1.4663	0.299561	2.11997	1.84202	0.298725	0.68923	1.77246	0.3532	0.566199	-2.56191	0.346907	15.2845	0.00121771	0.0234227	TRUE	decr
28755	Trac	7.89606	7.4635	8.4981	7.63621	4.57452	4.74158	5.93444	7.01914	4.67213	4.85677	5.50081	5.45874	3.38073	-2.13018	6.64123	15.3052	0.0012109	0.0233818	TRUE	decr
28773	IGLV9-49	0.942771	1.16718	1.84993	0.656994	0.822492	2.41239	3.85597	3.49835	1.43513	0.698478	3.28648	3.43164	1.46432	2.34833	0.76054	11.5398	0.00361902	0.0369079	TRUE	incr
28778	IGLV6-57	2.19611	1.86378	3.83853	2.82993	1.92268	4.83747	5.74551	4.90636	3.8881	1.21388	4.09509	6.99746	5.44051	2.76147	3.20837	12.9424	0.00236316	0.0309069	TRUE	incr
28784	IGLV4-69	1.73192	0.899337	4.0279	2.70656	1.10006	6.1932	5.54186	7.86144	3.88596	0.454996	3.02857	7.35142	5.71643	3.849	4.0762	11.8568	0.00327977	0.0353318	TRUE	incr
28791	IGLV3-27	1.42531	1.09665	1.39646	1.00872	0.881913	2.1436	4.43508	3.32233	0.730907	0.909347	1.43412	4.20931	3.83097	2.70558	0.994205	11.6036	0.00354774	0.0366558	TRUE	incr
28793	IGLV3-25	3.12148	2.72119	3.42301	3.2409	2.45835	7.66226	8.46239	9.78814	4.84081	5.4705	7.26613	9.05663	6.18553	5.29178	5.94035	40.2797	9.05033e-06	0.00514172	TRUE	incr
28796	IGLV3-21	3.48382	3.29848	3.8911	2.60814	3.51241	6.60658	7.99577	5.52678	4.36893	3.20882	7.4714	9.02704	5.73552	3.91709	5.02968	21.2392	0.000280179	0.014301	TRUE	incr
28797	IGLV3-19	3.55671	2.76934	3.92005	3.46858	3.7466	7.50417	9.00547	8.32278	2.32116	4.71244	8.58601	6.12209	5.84154	4.18332	5.42126	21.7049	0.000252458	0.0141486	TRUE	incr
28799	IGLV3-16	0.733501	0.533661	1.07244	0.457362	0.960924	1.9327	3.39797	5.65648	1.26575	0.897636	2.53085	3.98648	1.57846	3.87479	1.26326	15.6975	0.00108949	0.0221227	TRUE	incr
28803	IGLV3-10	1.76638	1.29545	3.38198	1.69503	2.39486	5.6651	2.19472	7.62222	3.09803	1.91864	4.51502	6.50598	4.22478	3.60696	3.45086	13.1279	0.00223751	0.0299721	TRUE	incr
28809	IGLV3-1	2.76153	2.85748	4.05281	2.92031	2.60237	6.36401	7.91422	6.80798	4.87438	2.97889	6.19835	9.78921	6.12672	4.56544	5.35994	21.7893	0.000247775	0.0141	TRUE	incr
28810	IGLV2-34	0.572592	0.990663	1.18761	1.0682	0.430803	2.47711	3.21564	3.6511	1.18323	1.02426	2.87267	2.95751	1.27274	2.59363	0.367491	15.9461	0.00101967	0.0216726	TRUE	incr
28813	IGLV2-23	3.59964	3.86781	4.80372	3.5363	2.86047	6.42595	7.05641	7.53391	3.5348	4.18583	7.07408	7.41643	5.3855	2.81455	4.52228	19.2564	0.000443601	0.016354	TRUE	incr
28814	IGLV2-18	1.34632	1.81659	1.74797	0.572905	1.11089	2.94342	3.21564	4.04211	2.60483	1.4781	4.43377	4.94861	3.71431	2.93151	1.58509	22.4134	0.000216013	0.0135615	TRUE	incr
28815	IGLV2-14	4.67348	4.4703	6.23084	4.6372	3.22497	6.46291	9.01841	6.9011	6.15187	3.42957	6.08225	9.29339	7.26458	2.7591	5.61796	11.3887	0.00379458	0.0378128	TRUE	incr
28816	IGLV2-11	3.53037	2.83624	4.56702	3.50567	2.90583	5.02456	4.22051	6.62606	3.77693	3.12217	5.39197	8.79016	4.50925	2.89428	4.31255	9.8043	0.00635369	0.0474491	TRUE	incr
28817	IGLV2-8	2.96713	2.83624	4.13831	2.4295	2.86047	4.74487	6.51648	5.9029	3.29125	3.15298	7.36904	6.38794	3.58196	2.79913	3.74467	14.4607	0.00152774	0.0256532	TRUE	incr
28820	IGLV1-51	2.55707	2.17615	3.90648	2.3998	1.68247	4.40873	6.34815	5.08368	6.91511	2.19587	4.84973	6.48977	2.90293	3.03113	3.48167	15.1927	0.00124848	0.0236609	TRUE	incr
28823	IGLV1-44	3.50503	2.53879	5.27425	3.69318	3.5566	6.81533	7.02382	6.66449	6.7586	1.228	6.57932	7.58966	3.87128	2.62881	4.46511	11.1161	0.00413635	0.039225	TRUE	incr
28825	IGLV1-40	3.7	3.41653	4.5352	3.7818	3.48977	5.57773	8.62132	7.66441	3.56878	3.80934	6.34257	10.251	5.02296	4.21778	5.77487	14.8316	0.00137829	0.0246598	TRUE	incr
28826	IGLV1-36	0.803636	0.153094	2.07333	1.24342	0.670499	3.77392	4.41842	3.69706	0.812549	0.468426	2.77703	3.87562	2.02504	2.81152	1.04089	10.134	0.00569064	0.0452404	TRUE	incr
28834	IGLC7	1.11613	2.0119	1.71515	1.46079	0.924574	2.92235	6.36385	2.77219	3.08707	0.699467	3.55499	3.70124	2.60679	3.14312	1.80503	12.3192	0.00284755	0.033385	TRUE	incr
28874	IGKV3D-20	2.38184	2.69299	2.86763	2.27587	2.32512	4.54647	5.46742	6.34447	2.54786	1.1654	5.89757	5.77549	3.00409	2.823	2.99009	13.5054	0.00200446	0.0286064	TRUE	incr
28875	IGKV3D-15	2.58457	1.97301	2.85849	2.24832	1.9471	3.79304	6.44001	5.17273	2.86837	0.744279	3.7801	6.34318	2.29431	2.82593	2.78925	10.2001	0.00556732	0.0449337	TRUE	incr
28876	IGKV3D-11	1.36897	1.70074	2.04485	1.39264	1.75703	3.21473	5.99085	5.56715	2.70968	0.132916	4.98929	6.12219	1.99892	3.67205	2.65985	13.8736	0.00180317	0.0274404	TRUE	incr
28893	IGKV1D-39	2.75098	2.52511	3.38083	2.76054	2.4755	4.51447	6.69308	5.32556	3.46461	2.52094	5.87672	7.39482	3.2851	3.08388	3.5847	15.8824	0.00103709	0.0217069	TRUE	incr
28896	IGKV1D-33	2.06813	1.46977	2.97077	1.84038	2.09593	3.8364	4.92454	4.15434	4.37564	1.53399	4.05235	5.55386	2.49616	2.37255	2.17523	14.7936	0.00139282	0.0247683	TRUE	incr
28901	IGKV1D-16	1.39928	0.288398	1.4773	0.691163	1.03755	2.40203	3.22661	3.03613	0.97181	0.649669	5.49367	5.33197	1.52337	3.60872	1.62242	12.102	0.00304201	0.034321	TRUE	incr
28903	IGKV1D-12	0.576625	1.34969	1.13063	0.31716	0.664376	1.49639	3.33784	2.91013	2.10801	0.250536	4.94322	3.51496	0.986939	3.22998	0.885676	11.8239	0.00331326	0.0353766	TRUE	incr
28904	IGKV1D-8	2.15026	1.21869	2.12771	1.07464	1.4618	3.78126	3.71283	4.20887	2.71234	1.21855	5.33808	5.07516	1.11137	2.77663	1.8727	12.8697	0.00241457	0.0313786	TRUE	incr
28908	IGKV4-1	5.23791	4.1444	5.6868	4.64419	3.94141	6.64287	8.12504	9.2835	5.99058	3.75118	6.06638	9.66785	7.33423	3.2109	5.97761	15.2814	0.00121874	0.0234227	TRUE	incr
28912	IGKV3-20	4.92605	4.45035	5.27021	4.51988	3.74276	7.04639	7.80826	8.83537	4.17157	2.66768	8.20059	8.63223	4.2278	2.97349	5.47608	11.4748	0.00369339	0.0371663	TRUE	incr
28914	IGKV3-11	4.67667	3.61508	5.04301	3.97772	3.29364	5.5843	8.01871	8.93682	4.23423	1.77021	6.12385	8.84542	5.031	3.22702	5.28241	10.7472	0.00465557	0.0415389	TRUE	incr
28915	Igkv3-7	0.731848	0.639577	1.20149	0.319612	0.437209	1.05703	3.22104	4.01985	1.84215	0.467276	1.90309	3.49336	0.238954	2.96658	0.284323	10.248	0.00547986	0.0445297	TRUE	incr
28930	IGKV1-39	2.56387	2.03459	2.75471	2.33796	1.4618	3.65198	5.91603	4.44301	2.0347	1.38488	4.87517	6.52638	2.87535	2.81654	2.72001	11.4826	0.00368446	0.0371663	TRUE	incr
28933	IGKV1-33	1.48618	0.996775	2.47501	1.15646	1.19324	3.19256	4.79127	3.92924	4.40503	0.961969	3.44913	5.34117	2.04415	2.93894	1.86506	15.8359	0.00104997	0.0218181	TRUE	incr
28935	IGKV1-27	1.75473	1.46977	2.22268	2.02597	1.4618	3.29059	5.85054	3.17956	1.83323	1.86955	4.0212	6.14045	2.01259	3.03303	2.2935	12.4483	0.00273864	0.0329421	TRUE	incr
28937	IGKV1-17	2.58372	1.28568	3.71073	1.84038	1.78922	3.41172	5.49014	4.65426	2.66454	1.58046	6.34969	6.89441	2.80339	2.92776	3.08956	10.1126	0.00573126	0.0453473	TRUE	incr
28938	IGKV1-16	2.48166	1.73241	3.12625	2.151	1.73956	5.60828	5.27936	4.02353	2.75861	1.79269	4.38967	6.00235	4.22987	2.67378	2.65249	16.4082	0.000902922	0.0205723	TRUE	incr
28940	IGKV1-12	2.50266	2.60597	3.17457	2.151	2.44484	3.94074	5.77065	5.28806	4.7581	1.53399	8.4248	6.43485	3.14654	3.78747	4.0128	14.9084	0.00134944	0.0243605	TRUE	incr
28941	IGKV1-9	2.50266	1.91274	3.46093	1.62734	2.67364	4.54789	5.24715	5.55864	2.5639	1.79269	4.98148	8.36314	2.58469	3.56907	3.76463	11.1261	0.00412318	0.0391616	TRUE	incr
28943	IGKV1-6	1.04581	1.99511	2.66737	1.62734	1.4618	3.86851	4.85678	4.53125	1.87584	0.890001	4.26226	6.43913	3.05654	3.06528	2.38704	12.6873	0.00254919	0.0322079	TRUE	incr
28947	Igkj4	4.56619	4.98413	5.91917	5.50062	4.63041	6.55491	7.76702	8.9287	6.58055	3.15057	7.43779	8.51178	4.43383	2.32164	2.27044	9.5782	0.00685908	0.0492602	TRUE	incr
29802	VPREB3	3.91178	2.37324	4.908	3.87207	1.6018	1.19263	2.86842	1.9565	0.174066	0.423645	1.18632	2.5529	1.55	-2.40948	1.91573	11.5079	0.00365537	0.037057	TRUE	decr
51237	MZB1	2.21694	2.59051	3.50987	2.26543	3.02654	5.38656	6.48428	6.66457	4.84737	2.49228	6.11642	7.41778	4.30128	3.43231	5.12899	25.5679	0.000111718	0.0107286	TRUE	incr
51514	DTL	0.378819	0.508073	0.596292	0.361935	1.34503	1.41112	2.14818	2.20748	0.860128	2.08212	1.45941	2.5189	1.3081	2.08192	3.11126	17.5935	0.000666499	0.0187037	TRUE	incr
51659	GINS2	0.729171	0.6711	1.14336	0.761013	1.57685	1.93972	2.31774	2.84249	1.38974	2.3067	1.76094	3.48907	2.00017	2.0521	1.85952	18.7439	0.000501787	0.0169482	TRUE	incr
51673	TPPP3	3.47416	2.32594	2.5451	3.29943	1.07435	0.371958	1.30508	1.30124	0.833293	0.631607	0.148124	0.258742	1.45535	-2.80367	1.69259	21.7568	0.000249565	0.0141	TRUE	decr
55022	PID1	3.28172	3.05267	2.88955	2.57497	2.05813	0.425795	1.73449	1.69535	0.579502	0.196974	0.153409	0.0856915	1.10743	-2.83714	3.10473	17.3268	0.000712891	0.0189746	TRUE	decr
55301	OLAH	0.126059	0.710923	0.351851	0.242045	2.11219	5.72817	3.70303	1.10208	6.01237	1.39902	5.00175	6.87828	3.1197	5.3214	5.4013	18.6564	0.000512555	0.0170308	TRUE	incr
55355	HJURP	0.365652	0.410091	0.726544	0.233797	1.28039	1.52945	2.15217	2.18546	0.770105	2.09276	1.23396	2.26696	1.30673	2.08115	2.47249	15.4276	0.00117145	0.0229887	TRUE	incr
55512	SMPD3	2.50053	1.75251	2.59682	2.07408	0.609394	0.411778	0.381265	1.01545	0.3488	0.919552	0.360584	0.563458	0.529206	-2.65702	3.36999	34.7505	2.12817e-05	0.0069142	TRUE	decr
57105	CYSLTR2	2.54572	2.82675	2.57452	3.13555	1.30234	0.543573	0.642617	1.01143	0.770854	0.713608	0.604772	0.191557	0.49145	-3.17913	2.5561	63.5719	5.23532e-07	0.00336189	TRUE	decr
57413	Tmigd3	0.546769	0.540265	0.50808	0.247296	1.68864	4.29087	1.14165	0.701337	1.57612	0.964583	2.40414	3.35124	2.29963	2.76793	2.9959	10.6188	0.00485321	0.0421091	TRUE	incr
57507	ZNF608	1.28371	1.42771	0.968788	0.868608	3.21206	4.84736	4.06094	2.80222	2.95444	2.78806	5.5735	4.68932	3.73797	2.79183	6.432	16.9469	0.000785398	0.0195566	TRUE	incr
60468	BACH2	3.15516	2.35335	3.37292	3.23507	1.0852	0.816355	1.79097	1.77642	0.472317	0.404784	1.59509	1.23079	0.453347	-2.29566	5.21059	17.5155	0.000679706	0.0187292	TRUE	decr
79652	TMEM204	3.68806	3.26739	3.19856	3.39356	0.667463	1.074	1.30168	2.89867	0.744082	1.08719	1.46028	1.4208	0.852644	-2.05485	3.50488	12.7221	0.00252287	0.0320744	TRUE	decr
79746	ECHDC3	1.59017	1.83826	1.85723	1.52277	2.37426	4.73493	2.43355	2.24475	3.4938	2.40993	4.69655	5.50849	4.84884	2.77823	4.34602	20.9362	0.000300043	0.0145596	TRUE	incr
80139	ZNF703	2.6911	2.37433	2.45902	2.12501	1.60751	0.382101	0.75304	1.52073	0.620466	0.803367	0.199903	0.057363	0.693797	-2.67138	2.6767	23.3416	0.000176905	0.0126541	TRUE	decr
81567	TXNDC5	1.09393	1.10768	1.481	0.907795	1.01558	2.59826	3.58477	3.54752	2.52366	0.950639	3.16306	5.114	1.99439	3.00489	4.48331	21.0555	0.000292038	0.0144035	TRUE	incr
81606	LBH	6.51717	5.50754	6.87611	6.15796	3.64871	3.37778	4.40473	5.14233	3.64934	3.02003	4.20597	4.1725	2.88101	-2.11362	6.6912	21.8217	0.000246002	0.0141	TRUE	decr
84636	GPR174	4.38378	4.46051	4.57391	4.21659	2.50253	2.25292	2.56917	3.22862	2.41976	1.72291	2.32788	1.91337	1.06759	-2.12705	3.51818	27.7435	7.30409e-05	0.00999547	TRUE	decr
84824	FCRLA	3.88798	2.38019	4.06266	3.61206	1.11377	1.01332	2.41001	1.47676	1.37984	0.342089	1.46181	2.28788	1.32862	-2.19466	3.51112	15.0213	0.00130831	0.0241966	TRUE	decr
90355	c5orf30	1.35168	1.37963	1.8174	1.22533	3.16325	5.09061	3.07174	2.27822	2.88455	2.73095	4.94402	5.47779	4.3395	2.63718	5.511	15.5537	0.00113232	0.022611	TRUE	incr
115352	FCRL3	3.57134	2.89088	4.28118	3.97485	2.56875	1.62884	2.01423	2.20873	2.59213	0.545477	1.92377	2.06246	1.38293	-2.0235	4.8531	23.9069	0.000157018	0.0120454	TRUE	decr
118932	ANKRD22	0.727883	0.937809	0.964571	0.67384	2.39335	2.0469	2.22686	2.35693	2.80744	3.02889	3.01491	3.1764	3.76056	2.13672	4.1868	18.4488	0.000539169	0.0173307	TRUE	incr
122618	PLD4	2.79876	2.0119	2.95154	2.713	1.36752	0.263878	0.743255	0.831903	0.313758	0.204421	0.211717	0.427185	0.527937	-3.62028	2.40772	65.5748	4.26941e-07	0.00336189	TRUE	decr
131540	ZDHHC19	0.488906	0.996335	0.766027	0.424635	2.38077	3.38581	1.38233	1.12123	2.33585	2.23723	4.64414	4.55491	1.80124	2.70144	3.26338	9.9582	0.00603386	0.0465078	TRUE	incr
147841	SPC24	0.398599	0.497677	0.628261	0.285636	0.918444	1.20223	2.04394	2.24743	0.428571	2.19886	1.07669	2.21039	1.27283	2.25387	1.80972	16.9877	0.000777224	0.0194715	TRUE	incr
154075	SAMD3	3.56209	3.55196	4.14315	3.34062	3.34665	1.89094	2.33103	2.48637	1.97897	1.22126	2.01496	1.74489	1.18573	-2.02242	4.77305	50.7188	2.22638e-06	0.00336189	TRUE	decr
157285	SGK223	2.86347	2.12198	2.78068	2.75353	1.01919	0.857554	0.961801	1.57104	1.03247	0.541038	1.39706	1.12928	0.629362	-2.0558	3.73108	26.8997	8.58983e-05	0.0101743	TRUE	decr
168620	BHLHA15	0.166324	0.682539	0.670329	0.574243	0.23207	1.83055	2.59993	2.24841	1.46066	0.30533	1.84152	3.84617	1.32709	3.26628	0.879406	17.5076	0.000681054	0.0187292	TRUE	incr
199786	Fam129c	3.22021	2.55819	3.88425	3.35367	1.75943	1.39855	2.59053	1.56185	0.911917	0.579799	1.5715	1.53901	0.949761	-2.0617	3.93316	19.3908	0.000429634	0.0161526	TRUE	decr
200010	SLC5A9	0.327826	0.816937	0.6271	0.726754	0.844656	3.1358	0.79752	1.2833	1.69267	1.22436	2.68302	2.75562	1.69559	2.48558	3.31286	20.4955	0.000331842	0.014956	TRUE	incr
201633	Tigit	3.53823	3.97928	3.31411	3.82524	2.20348	1.35797	1.63521	2.69346	2.19984	1.58867	1.64454	1.86267	0.676957	-2.02901	4.03706	25.5893	0.000111241	0.0107286	TRUE	decr
257101	ZNF683	2.36514	2.16816	2.49437	0.964494	1.15023	1.24542	0.57637	0.722673	0.606991	0.238483	0.515213	1.02686	0.135895	-2.27876	1.75473	18.2209	0.000570177	0.0176824	TRUE	decr
260429	PRSS33	3.05585	2.72807	3.51935	2.48828	0.396969	0.0296831	0.0871305	0.734111	0.0295926	1.21407	0.0645426	0.291861	0.40932	-4.06961	2.14513	22.8753	0.000195452	0.013031	TRUE	decr
326342	ADGRE4P	2.01447	2.72225	2.48147	2.47598	0.692586	0.350901	0.620249	1.22903	0.219997	0.781226	0.737922	0.597405	0.200578	-2.76525	2.28213	27.9733	6.99246e-05	0.00993901	TRUE	decr
338773	TMEM119	0.625991	0.341297	0.131876	0.500957	0.938911	3.00305	2.07258	0.785811	2.32009	0.587978	1.21725	2.56664	0.671066	2.63651	2.47573	13.5562	0.0019752	0.0284462	TRUE	incr
340547	VSIG1	2.28419	1.72299	2.03689	2.06256	0.366455	0.400602	1.0807	1.3728	0.192913	0.23364	0.962688	0.48335	0.139075	-2.10302	2.225	10.767	0.00462589	0.0414366	TRUE	decr
348093	RBPMS2	2.42689	3.34224	3.72265	1.42538	1.33463	1.64569	1.10424	1.10169	1.71045	1.36939	1.15415	0.539044	1.17367	-2.04132	2.64416	18.8622	0.000487629	0.016783	TRUE	decr
388255	IGHV3OR16-8	0.241898	0.167765	0.372512	0.40012	0.563593	0.710838	1.43935	2.28855	1.07781	0.190172	2.15895	3.76854	0.179753	3.38789	0.905315	11.7207	0.00342086	0.0359192	TRUE	incr
399665	FAM102A	5.11205	4.24597	4.88235	4.81382	1.41359	1.89757	2.87605	3.74394	1.76385	1.63856	3.21544	2.81788	1.37491	-2.0575	5.89694	13.6139	0.00194263	0.0283677	TRUE	decr
401399	PRRT4	0.101483	0.124622	0.598557	0.184815	1.21251	1.58523	2.35674	2.53375	0.260527	2.34506	1.22597	0.849318	2.11778	2.60317	3.06603	10.7585	0.00463859	0.0414829	TRUE	incr
100132417	FCGR1CP	1.18284	1.01286	0.993062	0.506042	1.88996	2.11233	1.48733	0.961218	3.96107	2.98704	3.40122	2.05279	3.07321	2.21848	2.49587	13.2389	0.00216595	0.0296143	TRUE	incr
100423062	IGLL5	4.45803	3.67446	5.30515	3.64241	3.5484	7.44118	8.18313	7.6771	8.1239	4.37585	6.87755	9.27259	5.79896	3.54919	7.23293	27.2104	8.08892e-05	0.0100151	TRUE	incr

## Sheet: Sheet2
Entrzid	gene_symbol	P.72_S23	N.68_S25	N.70_S26	N.72_S27	N.77_S28	P.01_S1	P.06_S4	P.07_S5	P.08_S6	P.10_S7	P.14_S10	P.15_S11	P.17_S12	logFC	logCPM	F	PValue	FDR	EXP	Change
246	ALOX15	3.43839	3.52917	3.87537	3.11549	0.280018	0.0998907	0.0598785	0.0001	0.0346694	0.104752	0.112852	0.345976	0.227556	-6.51836	3.15149	73.0052	2.65659e-07	0.00036062	TRUE	decr
247	ALOX15B	0.519969	0.297223	0.400888	0.289758	0.640941	4.3915	2.65763	3.76399	2.94464	2.98006	1.85241	2.26028	2.21495	4.43478	3.73305	67.4446	4.44746e-07	0.00043348	TRUE	incr
643	CXCR5	3.69502	2.82229	4.15447	3.71535	1.06817	1.37649	1.98124	1.19625	2.44959	0.333488	1.19381	1.53463	1.72206	-2.2609	3.94439	17.2642	0.000770644	0.00829314	TRUE	decr
710	SERPING1	2.53179	2.93301	3.41751	4.1674	5.02648	6.25919	6.1458	7.33932	3.40176	6.41943	7.63546	7.13233	6.71741	2.91836	7.12006	23.3788	0.000191483	0.00454248	TRUE	incr
921	CD5	5.38193	4.74902	5.61443	4.96865	2.19788	2.86195	2.94492	1.88316	4.43036	1.20851	2.83781	3.10215	3.10571	-2.01255	5.65664	13.6194	0.00203218	0.0135311	TRUE	decr
940	CD28	4.42572	3.98096	4.28725	4.04038	1.66372	1.84692	2.14061	1.21686	2.66983	0.874801	1.92285	2.05574	1.99534	-2.34718	5.14385	29.0149	6.41791e-05	0.00305492	TRUE	decr
959	CD40LG	4.20442	3.47012	4.50914	3.75456	1.66566	1.82295	1.98298	1.0371	2.93709	0.563139	1.9841	2.33654	2.38692	-2.0387	3.65613	15.6461	0.0011673	0.0100387	TRUE	decr
1028	CDKN1C	3.13838	2.1912	3.37799	2.83172	1.70441	0.644226	0.771506	0.394053	0.728798	0.578005	0.563022	0.549682	0.886343	-3.36428	2.38001	108.654	1.81718e-08	0.00018597	TRUE	decr
1178	CLC	7.37421	7.03368	7.80409	6.55915	5.9011	4.91429	3.35176	4.2165	2.83162	4.31295	5.05937	5.4189	4.72932	-2.56914	5.3738	42.2797	7.92362e-06	0.00136286	TRUE	decr
1232	CCR3	4.21989	5.22547	4.66931	4.20626	1.33418	2.52947	1.75972	2.06116	3.32733	2.4127	2.26233	2.04013	1.613	-2.25382	4.38352	21.6098	0.000279325	0.0053432	TRUE	decr
1235	CCR6	3.57164	2.52858	3.54856	3.07349	1.05668	1.20385	1.339	0.947109	1.91192	0.30733	1.03945	1.26392	1.50275	-2.33541	3.71128	23.4251	0.000189644	0.00453905	TRUE	decr
1236	CCR7	6.04563	5.11592	6.01449	6.02374	1.87782	3.68132	3.25318	2.80012	3.48315	1.17546	3.16305	3.65437	3.62717	-2.41679	5.95282	19.9457	0.000405583	0.00626942	TRUE	decr
1298	COL9A2	1.58198	1.9016	1.9661	1.94815	1.77798	4.47695	3.83594	3.67979	3.49468	4.5183	3.5055	3.36655	3.53386	2.3956	5.40332	96.6935	4.05215e-08	0.000207348	TRUE	incr
1380	CR2	2.09886	1.32717	2.60833	2.20722	0.53101	0.273076	0.933264	0.692007	0.975363	0.289332	0.646601	0.729667	0.751844	-2.20746	2.63389	22.3545	0.000237736	0.00497791	TRUE	decr
1397	CRIP2	2.40375	1.23307	2.20424	2.05071	0.165212	0.1876	0.231418	0.268102	0.401107	0.0316232	0.308907	0.337831	0.473728	-3.51077	1.77486	33.7221	2.86059e-05	0.00237047	TRUE	decr
1840	DTX1	2.19038	1.35732	2.10889	2.0655	0.393633	0.371596	0.64074	0.405773	0.857822	0.238855	0.620283	0.839577	0.965925	-2.10255	2.32911	19.7182	0.000427406	0.00638552	TRUE	decr
1880	GPR183	5.62266	4.94574	5.07579	5.19468	3.06348	3.16156	3.00345	2.38797	3.86453	1.84886	2.6264	2.84305	3.20771	-2.1628	4.84485	32.7608	3.35137e-05	0.00243739	TRUE	decr
2003	ELK2AP	0.725311	0.372043	0.768027	0.284447	0.651005	2.53754	4.79018	2.47392	0.269685	2.47177	1.03995	1.17411	0.863919	3.45873	1.53281	12.3317	0.00295619	0.0168356	TRUE	incr
2043	EPHA4	2.19272	2.01517	2.07748	2.18325	1.08649	1.08099	0.723369	0.37601	1.37116	0.202972	0.616379	0.668668	0.703472	-2.06243	3.37646	23.7539	0.000177158	0.00450408	TRUE	decr
2205	FCER1A	4.89197	4.83092	2.98494	4.20532	1.4965	0.608758	0.216057	0.427676	0.353635	0.331741	0.777143	1.09968	1.34022	-4.7364	2.98988	59.8932	9.49865e-07	0.000525453	TRUE	decr
2208	FCER2	4.07454	3.08277	4.53329	4.24976	1.47769	1.09873	2.09474	1.78274	2.37193	0.549979	1.62411	1.7719	1.72638	-2.5117	3.60873	25.9479	0.00011413	0.00388043	TRUE	decr
2209	FCGR1A	2.05217	2.0421	2.04384	1.98606	3.56418	3.52408	3.49415	5.10153	2.29776	4.88965	5.28291	4.6968	4.32829	2.18587	5.73217	18.2288	0.000607931	0.00743762	TRUE	incr
2322	FLT3	1.54086	1.51392	1.18945	0.947113	2.61631	3.7368	4.02905	4.43784	4.17778	4.65059	3.10522	3.36631	3.45062	2.7125	5.36152	43.3099	6.87998e-06	0.00126864	TRUE	incr
2335	FN1	0.285566	0.230447	0.135481	0.287587	0.743582	1.02359	2.17637	2.67485	2.18386	0.264733	1.31687	1.45208	1.72142	3.1203	3.87221	22.7303	0.00021944	0.00483478	TRUE	incr
2624	GATA2	3.4944	3.79735	2.2516	3.44505	1.39243	1.27493	0.768938	0.795347	0.977119	0.373123	1.1171	1.2404	1.22628	-2.94481	3.75651	47.5203	3.96122e-06	0.00102631	TRUE	decr
2838	GPR15	2.74266	3.77101	3.65718	1.69587	0.810858	0.987499	0.99839	0.80351	2.16464	0.936659	1.07302	1.40646	1.42121	-2.18717	2.1249	16.8715	0.00085061	0.00872259	TRUE	decr
2887	GRB10	1.35982	1.57546	1.38928	1.35942	2.49027	2.90776	4.1723	4.30861	3.41395	4.38116	3.45631	3.31388	3.42703	2.46945	6.15866	49.1805	3.21921e-06	0.0008995	TRUE	incr
3067	HDC	2.3709	3.43557	1.54864	2.35857	1.03971	0.973613	0.289078	0.229203	0.0599761	0.164255	0.744012	0.607245	0.457433	-3.45317	2.53146	32.5929	3.44648e-05	0.00243739	TRUE	decr
3111	HLA-DOA	3.80324	3.05279	4.61782	3.61873	1.44365	1.52927	2.16505	1.54617	2.77026	0.98801	1.34124	1.49293	1.70186	-2.20566	4.42146	21.787	0.000268734	0.00524352	TRUE	decr
3118	HLA-DQA2	4.77848	4.13593	5.65994	5.69219	0.891698	1.28402	3.46227	2.15573	1.39984	0.690298	2.33363	2.98984	3.45689	-2.59846	4.01953	13.5737	0.00205872	0.0136457	TRUE	decr
3399	ID3	3.37454	2.79124	3.61924	3.38825	0.582161	0.61126	1.17162	0.83047	1.09061	0.74777	0.998559	1.07871	1.46329	-2.82664	2.11823	35.1306	2.28115e-05	0.00219204	TRUE	decr
3493	IGHA1	5.87322	6.34159	6.57007	6.18109	6.60793	9.95367	9.65985	9.64136	7.36063	10.4218	7.40482	8.3854	8.18235	2.94365	8.76275	32.9161	3.26601e-05	0.00243739	TRUE	incr
3494	IGHA2	3.90316	3.98374	5.19153	3.81573	5.23351	6.34166	8.36748	5.06901	6.02892	7.94551	4.11348	4.84961	5.25921	2.1911	6.21558	9.78208	0.00660026	0.0281095	TRUE	incr
3500	Ighg1	4.94408	4.16874	4.85039	4.81434	5.43752	8.55688	11.1817	8.87368	3.86624	8.54065	5.70532	6.80639	6.413	4.04155	8.23255	15.7703	0.00112976	0.00998875	TRUE	incr
3502	IGHG3	2.73798	2.39576	4.342	3.08007	3.4779	5.77964	8.51786	6.28574	2.65808	4.86984	3.96301	5.03564	4.2815	2.98871	6.05754	11.3423	0.00399591	0.0203071	TRUE	incr
3503	IGHG4	1.9286	1.49407	1.97737	1.97833	1.43956	3.3658	6.41237	4.16413	1.9563	3.89405	1.65341	2.18372	2.30006	2.80243	3.50279	10.8869	0.00460991	0.0223398	TRUE	incr
3512	JCHAIN	4.59422	5.05844	6.12011	4.16953	6.18661	8.15392	9.0471	7.88075	4.71479	8.70742	5.68855	6.49648	6.44006	2.33165	7.81924	12.0078	0.00325826	0.0178794	TRUE	incr
3538	Iglc2	6.67299	6.52533	8.50361	7.34072	6.83809	9.20272	11.4681	9.87683	6.40268	10.0561	6.75102	7.81699	7.51975	2.1828	7.39791	7.77839	0.0132964	0.0456923	TRUE	incr
3539	Iglc3	4.9953	5.44974	6.61925	5.20396	4.60582	8.91274	9.79083	8.51788	5.95953	9.13369	6.73418	7.77112	6.7654	2.91739	6.21453	21.574	0.000281525	0.00535499	TRUE	incr
3568	IL5RA	2.65392	2.47134	2.49628	2.45812	0.353328	0.187821	0.185095	0.197502	0.735548	0.0960373	0.263157	0.275719	0.268046	-4.11221	3.37357	52.6228	2.12937e-06	0.000738711	TRUE	decr
3575	IL7R	7.90832	7.38054	8.18457	7.5473	4.18747	5.89049	5.36409	4.57312	6.66488	2.79208	5.1819	5.46304	5.50571	-2.03531	8.78936	13.9918	0.00182964	0.0127659	TRUE	decr
3625	INHBB	0.543682	0.867333	0.418785	0.447541	0.981258	1.84029	2.49077	2.08521	1.52094	2.72036	1.65868	1.91088	1.96714	2.4445	2.83647	49.0608	3.26713e-06	0.0008995	TRUE	incr
3820	Klrb1	6.57967	5.83633	6.39285	5.89128	5.11815	4.34537	4.555	2.89351	5.11831	1.86318	3.2482	3.75667	4.09636	-2.09877	4.67558	23.3027	0.000194547	0.00457319	TRUE	decr
3957	LGALS2	5.83454	5.71342	5.92206	5.63502	4.77801	1.16218	3.75977	3.92567	1.91609	3.91531	3.35463	3.60447	3.45728	-2.36436	3.69681	31.5792	4.08994e-05	0.00252198	TRUE	decr
4118	MAL	4.86211	4.06531	4.69193	4.64919	1.03364	2.43188	2.05753	1.79162	2.63457	1.06719	2.17579	2.71984	2.35961	-2.34466	3.44159	21.8853	0.000263051	0.00520366	TRUE	decr
4128	MAOA	0.0227933	0.118679	0.0365541	0.110227	1.332	3.14533	4.22236	3.06468	3.56623	4.42163	1.90634	2.34347	2.4341	4.79595	5.01487	23.7499	0.000177304	0.00450408	TRUE	incr
4549	rnr1	1.03877	2.68089	1.7054	1.26415	2.06507	3.205	1.99127	2.37105	8.04889	9.81967	1.31425	3.16733	1.40147	5.81183	6.46941	10.4624	0.00528058	0.0244255	TRUE	incr
4550	rnr2	1.4407	2.90682	1.85246	1.55436	2.51444	4.01936	2.761	3.01835	8.42341	10.3964	2.02	4.28076	2.15536	5.96348	7.72177	11.9086	0.00335769	0.0181992	TRUE	incr
4753	NELL2	4.27957	3.70576	4.06797	4.07374	0.394922	1.46028	1.38128	0.674741	2.16567	0.339988	1.27438	1.47418	1.50336	-2.97053	4.68364	22.5148	0.000229728	0.00490534	TRUE	decr
5414	44443	0.891115	0.931873	0.999409	0.6709	1.504	1.88244	1.25414	2.85685	1.25179	1.77067	4.31665	3.4192	3.20509	2.61705	4.09299	17.3276	0.000758562	0.0082578	TRUE	incr
6374	CXCL5	4.9866	3.18069	3.50794	3.08878	3.82956	2.84424	1.25371	2.00911	1.72924	1.89499	1.91173	2.08086	2.05754	-2.17458	4.18551	38.6044	1.34041e-05	0.00177004	TRUE	decr
6557	SLC12A1	0.283381	0.414429	0.146074	0.517398	0.181542	0.258445	3.10302	0.0888625	0.229875	2.13282	2.43103	2.35931	2.6589	3.69417	3.32839	13.6958	0.00198866	0.0133455	TRUE	incr
6932	TCF7	5.07142	4.4182	4.91407	4.97601	1.50822	2.4752	2.48626	1.4865	3.33905	0.815981	2.27051	2.65305	2.55357	-2.39468	7.06893	19.8374	0.000415813	0.00633249	TRUE	decr
7704	ZBTB16	2.55623	1.70276	2.12992	2.69768	3.80533	6.43891	3.8853	4.95709	3.34227	4.00534	3.24842	3.83342	3.80779	2.02453	5.51041	11.2625	0.00409643	0.0206517	TRUE	incr
7850	IL1R2	3.73256	4.76488	3.91444	4.6196	6.06148	7.61153	7.62229	8.05363	6.80402	7.63176	6.7249	6.9168	6.90605	2.52505	9.26132	40.388	1.034e-05	0.0015794	TRUE	incr
8115	TCL1A	4.72855	3.80869	6.20146	4.82111	2.19323	2.00509	3.69114	3.23997	3.75881	0.805716	1.64738	2.28532	2.62934	-2.24581	4.56858	12.8873	0.00250894	0.0152655	TRUE	decr
8313	AXIN2	2.27934	1.85523	2.41618	2.06283	0.138659	0.647579	0.386833	0.650721	0.895909	0.0629133	0.760319	0.772798	0.5968	-2.40154	2.91632	16.0499	0.00105015	0.00958295	TRUE	decr
8460	TPST1	2.27657	3.0953	1.92524	2.44607	4.41562	5.85966	6.05426	6.03674	5.16853	5.9338	5.06541	4.98311	5.19084	2.61192	6.48597	34.7701	2.41569e-05	0.00224719	TRUE	incr
8809	IL18R1	2.72613	3.02661	2.90873	2.48941	5.61393	7.43299	6.23614	7.64668	5.92478	7.4088	6.34533	6.22994	6.0761	2.96127	8.11247	23.5813	0.000183595	0.00453325	TRUE	incr
8900	CCNA1	0.104979	0.267594	0.309991	0.0600682	1.25516	3.38993	0.605478	3.01791	2.09306	2.27219	1.65396	1.50861	1.31667	3.26385	2.9062	15.5809	0.00118758	0.0101007	TRUE	incr
9027	NAT8	0.215094	0.32578	0.216851	0.111669	0.10647	0.479454	0.0001	0.33451	0.0850645	0.0878764	3.59082	2.37113	2.10795	3.98523	0.784086	8.71954	0.00948697	0.0361414	TRUE	incr
9214	FCMR	6.35108	5.63221	6.51957	6.40606	3.39213	4.26225	3.93564	3.30442	5.20394	2.50839	3.54408	4.00399	4.12619	-2.01409	6.69893	19.568	0.000442546	0.00651495	TRUE	decr
9241	NOG	2.59896	1.30887	2.0123	2.40234	0.0001	0.0575697	0.422425	0.0236221	0.270828	0.0001	0.32186	0.16536	0.289422	-4.20432	1.18107	24.5613	0.000150253	0.00428326	TRUE	decr
9509	ADAMTS2	0.0519362	0.0696892	0.035166	0.00887553	1.43992	1.77629	3.55073	3.44895	3.88678	3.38476	2.83729	2.67749	2.81788	4.46535	5.16284	19.3587	0.000464664	0.00664158	TRUE	incr
9840	TESPA1	3.65747	3.31333	3.61475	3.53202	1.57334	1.87347	1.57171	0.967575	2.1264	0.503333	1.61577	1.79642	1.75591	-2.1234	5.36	25.4852	0.000124962	0.00398467	TRUE	decr
11123	RCAN3	5.23207	4.48939	5.02069	5.08392	2.35204	2.82593	2.84224	2.33763	3.51614	1.66273	2.54519	2.96739	2.96954	-2.0943	5.3439	27.7839	8.0449e-05	0.00343764	TRUE	decr
11251	PTGDR2	2.90093	2.85142	2.98162	2.5183	0.592591	0.426086	0.193019	0.0897674	0.355788	0.0968909	0.247955	0.178358	0.492611	-4.60963	2.58363	74.0574	2.41869e-07	0.000353612	TRUE	decr
11326	VSIG4	2.15328	3.24546	2.64473	3.50735	4.18385	5.59252	4.58505	5.08221	5.39981	5.88251	5.66026	5.20484	5.31182	2.19144	5.96965	42.9684	7.2077e-06	0.00130555	TRUE	incr
22895	RPH3A	2.27032	0.819982	2.34211	0.887886	4.03356	5.63361	3.8584	5.46723	2.55112	3.60197	4.18935	4.67176	4.63804	2.23209	6.25064	10.1437	0.00585734	0.0260683	TRUE	incr
23500	DAAM2	0.435697	1.18356	0.174405	1.59154	1.06027	3.88515	4.8575	4.72566	4.08239	4.42841	3.66041	3.63208	3.65102	4.16108	6.53213	57.6291	1.21065e-06	0.000565131	TRUE	incr
27065	NSG1	2.83704	1.75103	2.48227	2.23424	0.80425	1.38027	0.265935	0.235628	1.99315	0.224036	0.552506	0.653475	0.725516	-2.03903	2.41698	9.83459	0.006486	0.0278465	TRUE	decr
27075	TSPAN13	2.70386	1.73422	3.33243	2.53814	2.35691	1.0785	1.56091	1.36172	1.42984	1.00629	0.89566	0.769243	1.01743	-2.05659	2.4078	44.446	5.90487e-06	0.00119716	TRUE	decr
27181	SIGLEC8	2.12188	2.05646	2.40128	1.989	0.115828	0.0001	0.0001	0.0152352	0.0159343	0.032659	0.0525051	0.108278	0.090628	-6.5814	1.7075	75.67	2.09928e-07	0.000330524	TRUE	decr
27334	p2ry10	4.67134	4.36583	4.76611	4.68404	1.7258	2.35857	2.55576	1.76948	3.4272	1.19504	1.88159	2.13166	2.35404	-2.25377	5.16276	22.8556	0.000213695	0.00476931	TRUE	decr
28299	IGKV1-5	4.37957	3.87925	5.25441	4.06451	4.44754	6.49095	8.11861	6.33856	3.9936	7.70196	4.28111	5.22575	5.23968	2.14408	4.55322	10.5873	0.00507229	0.0237628	TRUE	incr
28385	IGHV6-1	2.30366	1.6932	2.97511	1.645	1.88733	4.46382	4.96246	4.91375	1.80605	5.63483	2.34625	3.13089	3.16247	2.39417	2.27222	13.0865	0.00236774	0.0146906	TRUE	incr
28388	IGHV5-51	4.08388	3.29256	5.32302	3.75116	4.19604	5.87858	8.75331	6.26916	3.36632	6.5916	4.33355	5.44662	4.47308	2.32567	4.5258	8.41553	0.0105614	0.0389007	TRUE	incr
28391	IGHV4-61	2.75103	2.30042	3.79706	2.63475	2.26472	4.80175	6.61583	4.70939	2.40519	4.48329	3.00872	3.35699	3.96278	2.01882	2.71535	9.33767	0.00766477	0.0312204	TRUE	incr
28395	IGHV4-34	5.10521	2.66092	4.66417	4.51198	3.27501	5.30586	9.65687	7.45996	5.01932	5.21186	4.69113	5.38506	5.40845	2.98987	5.11881	9.91794	0.00630922	0.0274176	TRUE	incr
28401	IGHV4-4	3.43983	1.46454	3.13527	3.25619	2.99604	4.46079	7.24774	5.92872	4.02729	4.3608	2.06821	3.3061	3.33481	2.36001	3.14423	8.63674	0.0097667	0.0368357	TRUE	incr
28409	IGHV3-73	1.92678	0.721524	2.36943	1.7151	2.18432	4.23917	3.82576	6.17078	0.860777	5.01407	1.27396	1.83138	2.55937	2.72717	2.14139	8.32482	0.0109084	0.0398348	TRUE	incr
28412	IGHV3-66	2.07127	1.95757	2.69318	2.88933	1.58213	5.68428	6.91424	4.21687	2.08909	6.5411	2.33693	3.21894	3.54788	3.25888	3.14554	13.6525	0.00201317	0.0134604	TRUE	incr
28416	IGHV3-62	0.723696	1.21402	1.36572	0.98384	0.661357	2.68837	3.66541	1.46585	1.07484	3.04377	0.94654	1.93324	1.66187	2.00606	0.149654	10.3296	0.00551257	0.0250959	TRUE	incr
28420	IGHV3-53	3.13767	2.68601	3.52821	2.65535	2.59546	7.12546	7.19437	4.60713	2.02461	5.04118	3.11917	4.00818	3.85039	2.78639	3.48267	11.2182	0.00415339	0.0208617	TRUE	incr
28445	IGHV3-20	0.650755	1.77384	2.44236	2.77947	1.03335	3.95288	5.37619	3.68873	2.89805	7.14993	2.49466	3.24142	3.27155	3.37303	2.78271	13.0994	0.00235891	0.0146576	TRUE	incr
28450	IGHV3-11	3.17957	3.32459	3.87775	2.5875	2.55696	5.19867	6.67863	4.9927	2.62372	5.25134	3.85755	4.74444	4.12498	2.02545	3.07012	13.1456	0.0023276	0.0145526	TRUE	incr
28452	IGHV3-7	4.37743	4.18246	4.70781	3.77711	3.44434	7.46144	7.44352	5.16557	3.67829	6.11611	4.89445	5.7954	6.18902	2.18693	4.26025	15.5573	0.00119502	0.0101408	TRUE	incr
28454	IGHV2-70	1.33651	1.50773	2.47709	0.882501	0.544754	4.00318	5.31866	5.82943	1.2411	4.3811	1.21451	1.54817	1.91618	3.19123	2.03978	10.2517	0.0056541	0.0255427	TRUE	incr
28465	IGHV1-46	3.19248	2.31016	2.56758	2.33139	2.52816	4.8191	6.78346	6.12544	3.7689	5.75013	3.60005	4.37389	3.62785	2.91046	3.21329	23.6911	0.00017947	0.00450408	TRUE	incr
28466	IGHV1-45	0.793125	0.731142	1.41987	0.315546	0.158814	6.8239	2.51556	3.40654	0.547033	2.32327	0.694378	0.901085	0.981089	4.54158	1.91918	9.63575	0.006931	0.0291301	TRUE	incr
28467	IGHV1-24	2.22152	1.14395	3.4006	2.25957	1.32882	4.74486	7.31631	6.50576	2.22902	6.32784	3.57533	4.89923	3.52311	3.67617	3.54518	17.7157	0.00068904	0.00788149	TRUE	incr
28468	IGHV1-18	3.8756	3.40168	4.61801	3.6139	3.48986	5.57007	6.67712	5.51323	3.50165	7.64927	3.30155	4.23126	3.7255	2.01193	3.79904	7.84535	0.0129738	0.0449605	TRUE	incr
28477	Ighj4	4.80818	4.85563	5.92701	5.21866	5.14915	7.43024	8.62448	7.2844	5.12305	8.09251	5.48024	6.06245	5.99197	2.01001	2.43143	12.5348	0.00278295	0.0162469	TRUE	incr
28517	TRDV2	3.22197	2.62679	3.31838	2.83331	0.162295	2.32537	1.14205	1.43987	0.886845	0.370436	1.17949	0.289183	0.288662	-2.22788	0.134544	9.9697	0.00620219	0.0270675	TRUE	decr
28557	Trbv30	3.69211	2.434	3.44181	3.03762	0.575569	1.17793	1.43025	0.455697	1.69361	0.0001	0.520336	0.847857	0.542173	-2.8909	0.187924	18.3276	0.000593597	0.00737541	TRUE	decr
28563	TRBV24-1	2.22203	2.36841	4.86474	2.72833	1.13096	0.738738	1.14205	0.345428	0.731572	0.257234	0.882319	0.636697	0.288662	-3.87107	0.413668	36.1282	1.9508e-05	0.00211507	TRUE	decr
28567	TRBV20-1	5.02933	4.19122	4.43053	4.61098	1.2315	1.90862	2.13416	0.876302	2.83206	1.26703	2.26288	2.90927	2.71967	-2.31145	1.71733	17.8636	0.000664475	0.00776282	TRUE	decr
28568	Trbv19	4.47927	3.86225	4.6245	4.38814	1.05252	1.74293	1.72718	1.18007	3.1917	0.476574	1.82262	2.68972	2.2888	-2.27037	1.5238	14.1297	0.00176055	0.0125558	TRUE	decr
28569	Trbv18	3.49446	2.5933	3.23609	3.36794	0.0001	1.47137	1.1375	0.620932	1.42675	0.0001	0.87851	1.46721	1.40669	-2.48236	0.27332	11.8672	0.00340029	0.0183247	TRUE	decr
28576	TRBV12-4	2.85039	2.15976	4.21307	2.41988	0.670499	0.735403	0.628064	0.534296	1.02278	0.0001	1.03427	1.14624	0.411764	-3.2688	0.106822	24.6597	0.000147301	0.00426275	TRUE	decr
28589	TRBV7-9	4.34916	4.60119	4.7316	4.08006	1.04605	1.58229	2.99665	0.853411	2.03398	0.255876	1.30292	1.86681	1.7276	-2.8067	1.51962	19.5474	0.000444664	0.00651495	TRUE	decr
28602	TRBV6-5	3.26385	3.13541	3.82255	2.98136	0.441587	1.08251	1.8643	0.239886	1.6673	0.257919	1.6871	1.53183	2.07733	-2.11175	0.493842	10.6932	0.00490316	0.0232421	TRUE	decr
28605	TRBV6-2	4.13963	2.82668	2.73636	1.75819	0.308891	0.833841	0.993049	1.34319	1.79079	0.834146	1.18183	0.737807	0.91716	-2.39172	0.210406	15.8698	0.00110067	0.00984206	TRUE	decr
28606	TRBV6-1	3.04766	2.73183	3.40713	2.67637	0.308891	0.640523	1.40632	0.707501	2.0762	0.257919	1.48399	1.00103	0.829731	-2.1846	0.112696	12.4683	0.00283838	0.0164578	TRUE	decr
28614	TRBV5-1	4.18406	3.29699	5.22163	4.16824	2.47205	2.39493	2.5224	0.931194	2.47373	0.754423	1.54027	1.83453	1.87689	-2.58852	1.52322	27.1818	9.00703e-05	0.00350743	TRUE	decr
28620	Trbv2	4.33739	2.92621	4.46308	3.65097	1.12643	2.2863	1.7655	0.442123	1.96634	0.905374	1.03427	1.7296	1.28162	-2.64958	1.0537	21.8395	0.00026568	0.00521374	TRUE	decr
28637	Trbd1	7.51587	6.7944	8.56191	7.49782	3.49359	5.17964	4.71341	4.60449	6.70136	3.23488	4.96832	5.86817	4.54116	-2.15992	0.201894	12.7866	0.00258399	0.0155739	TRUE	decr
28639	Trbc1	7.76341	6.89127	8.21983	7.0135	4.4763	5.6474	5.49738	3.5386	6.71246	3.27071	4.64874	5.01064	5.09514	-2.03424	5.47841	13.3395	0.00220119	0.0140926	TRUE	decr
28640	TRAV41	2.93959	2.12131	4.24137	1.93533	0.450614	0.297393	0.644637	0.245136	1.815	0.263529	0.981236	1.60903	1.80782	-2.42983	0.165908	10.6191	0.00502091	0.0236031	TRUE	decr
28653	TRAV29DV5	3.12217	3.27435	3.96141	2.78755	1.02301	0.620156	1.37075	0.902159	1.93297	0.460617	0.774953	1.59997	1.12019	-2.5751	0.481879	23.8842	0.000172469	0.00446724	TRUE	decr
28657	TRAV26-1	3.77667	3.10019	3.80126	3.50973	0.460021	1.03915	1.44949	0.814486	2.50178	0.597546	1.35178	1.92623	1.96772	-2.13423	0.667845	12.9458	0.00246654	0.0150657	TRUE	decr
28660	TRAV23DV6	3.73523	1.11988	3.38719	2.39686	0.537257	0.963982	0.95306	0.891061	1.56911	0.0001	1.43214	1.36586	1.10729	-2.27476	0.156637	11.1574	0.00423325	0.0211131	TRUE	decr
28662	TRAV21	3.56842	3.32374	3.80152	3.01105	0.793417	1.10053	1.01004	0.799593	1.23646	1.72422	1.13134	1.37563	1.7602	-2.46415	0.514801	27.3515	8.72328e-05	0.00349782	TRUE	decr
28664	TRAV19	3.82156	3.99772	3.58906	3.30369	0.555086	1.94716	1.44914	0.697884	2.05721	0.566465	1.7163	1.56971	2.13202	-2.23409	0.866346	15.5797	0.00118794	0.0101007	TRUE	decr
28667	Trav16	3.10435	2.29107	4.50329	2.8924	1.32047	1.0369	1.31947	0.360286	1.47548	0.140611	0.914064	1.26068	1.11177	-3.00512	0.402829	26.2573	0.000107477	0.00379939	TRUE	decr
28669	TRAV14DV4	3.19053	2.55599	4.29197	2.73764	0.555086	1.90547	1.61113	0.236093	1.08132	0.0001	0.391522	1.06599	1.27432	-2.76449	0.413501	13.9148	0.00186959	0.0129249	TRUE	decr
28671	Trav13-1	4.42983	4.02874	5.10643	4.14088	1.14945	2.58973	2.88799	1.19671	3.66518	0.677452	2.15485	1.94088	2.02164	-2.01985	1.69001	10.6259	0.0050099	0.0235622	TRUE	decr
28672	TRAV12-3	3.69846	3.04335	3.83673	3.93902	1.13552	1.3614	1.40894	0.931194	2.47373	0.372339	0.613705	2.04421	1.87689	-2.32277	0.802033	16.0834	0.00104105	0.00955058	TRUE	decr
28673	Trav12-2	3.74428	3.17574	5.12009	3.84113	1.65741	2.39493	2.21469	1.12359	1.75374	0.667965	1.04285	2.00464	1.69035	-2.60562	1.26084	23.8063	0.000175255	0.00448951	TRUE	decr
28674	TRAV12-1	4.06844	3.25172	4.24519	3.31625	1.22657	1.17314	2.2347	0.943358	2.63584	0.484978	1.26478	1.85289	1.3066	-2.30372	0.911816	16.7192	0.000884111	0.00885702	TRUE	decr
28682	TRAV8-4	3.4852	3.21896	5.05933	3.12383	0.567195	1.30205	1.87348	0.241828	1.282	0.374262	1.0472	1.36257	1.00592	-3.28587	0.910245	23.99	0.000168768	0.00446034	TRUE	decr
28683	TRAV8-3	3.50675	3.46191	4.29053	3.50763	0.784441	1.70267	1.87348	0.864701	2.92332	0.757864	1.54581	1.92831	1.29648	-2.05514	0.918882	12.8432	0.00254153	0.0154088	TRUE	decr
28684	Trav8-2	4.00021	3.28785	4.35669	3.92304	0.311334	1.4283	1.47307	0.712412	1.79978	0.259994	1.49213	1.97024	1.53822	-2.7797	0.955213	19.4762	0.000452098	0.00655814	TRUE	decr
28689	TRAV4	3.32556	3.37166	3.63877	4.18819	1.24907	1.6369	2.0002	0.89025	2.64598	0.387266	1.73482	1.3971	1.68381	-2.12288	0.795996	15.4436	0.00123157	0.0103141	TRUE	decr
28692	TRAV1-2	3.74746	2.79795	3.0269	3.44952	1.4663	1.19998	0.550421	0.363217	2.86589	0.141842	0.290628	1.04034	1.33531	-2.38754	0.369239	11.1533	0.00423871	0.0211193	TRUE	decr
28755	Trac	7.89606	7.4635	8.4981	7.63621	4.57452	5.39037	5.78924	4.1595	6.87679	3.48809	4.88556	5.48558	5.59208	-2.14955	6.63554	16.2009	0.00100981	0.00939915	TRUE	decr
28784	IGLV4-69	1.73192	0.899337	4.0279	2.70656	1.10006	6.51394	5.1229	3.19282	1.445	4.35761	4.59677	6.10892	4.31755	2.70287	3.00769	10.048	0.00604419	0.0266278	TRUE	incr
28791	IGLV3-27	1.42531	1.09665	1.39646	1.00872	0.881913	7.3429	4.02844	3.46378	2.14931	2.77051	1.25487	1.79467	1.83854	4.29213	2.46893	12.2531	0.00302645	0.0170508	TRUE	incr
28793	IGLV3-25	3.12148	2.72119	3.42301	3.2409	2.45835	5.87865	9.15118	7.21554	2.35814	5.5598	4.34223	5.24185	4.86694	3.9739	4.65854	16.2801	0.000989342	0.00931247	TRUE	incr
28796	IGLV3-21	3.48382	3.29848	3.8911	2.60814	3.51241	7.18799	7.42021	5.76373	3.25331	6.5858	3.96045	5.18174	4.16611	2.79448	3.9767	16.7444	0.000878465	0.00882691	TRUE	incr
28797	IGLV3-19	3.55671	2.76934	3.92005	3.46858	3.7466	6.3457	10.3373	8.30692	3.32258	5.84671	5.69275	6.45443	7.01149	4.56514	5.79177	19.7236	0.00042687	0.00638237	TRUE	incr
28799	IGLV3-16	0.733501	0.533661	1.07244	0.457362	0.960924	2.2863	4.32053	2.40666	0.459698	3.43251	1.10627	1.2164	1.46538	2.84752	0.352232	11.7686	0.00350398	0.0186721	TRUE	incr
28803	IGLV3-10	1.76638	1.29545	3.38198	1.69503	2.39486	2.44149	5.36639	5.91068	1.37551	7.47666	2.48834	4.22095	2.65167	3.28561	3.15235	9.70575	0.00677048	0.0286259	TRUE	incr
28809	IGLV3-1	2.76153	2.85748	4.05281	2.92031	2.60237	5.87999	8.43063	6.61035	3.69727	6.06733	4.22192	5.09191	4.20575	3.35462	4.20045	17.7417	0.000684659	0.0078545	TRUE	incr
28812	IGLV2-28	0.41815	1.0944	2.1567	0.589398	0.310515	3.13043	2.7322	2.67033	2.04984	3.39865	1.73959	1.6445	1.74225	2.05401	0.301092	10.9505	0.0045181	0.0220182	TRUE	incr
28813	IGLV2-23	3.59964	3.86781	4.80372	3.5363	2.86047	6.09688	8.19852	6.38524	3.88667	7.09461	3.92378	4.63146	4.67819	2.57497	4.30522	12.0885	0.00317985	0.0176144	TRUE	incr
28814	IGLV2-18	1.34632	1.81659	1.74797	0.572905	1.11089	3.03002	3.61205	3.06701	1.94495	4.10922	1.56165	2.1216	1.79986	2.01275	0.791592	12.4903	0.00281986	0.0163783	TRUE	incr
28817	IGLV2-8	2.96713	2.83624	4.13831	2.4295	2.86047	7.20681	6.16992	4.94003	3.71549	6.10014	3.70258	4.42912	3.77955	2.52668	3.49918	14.6431	0.00152801	0.011563	TRUE	incr
28825	IGLV1-40	3.7	3.41653	4.5352	3.7818	3.48977	6.8116	6.70229	5.51177	4.20578	6.86791	3.85722	4.4573	4.74403	2.07877	3.79264	13.9589	0.00184657	0.0128425	TRUE	incr
28826	IGLV1-36	0.803636	0.153094	2.07333	1.24342	0.670499	1.99698	5.08506	2.61097	1.15018	3.01449	1.17484	1.7768	2.06778	2.52287	0.792059	8.06185	0.0119904	0.0424803	TRUE	incr
28874	IGKV3D-20	2.38184	2.69299	2.86763	2.27587	2.32512	4.76468	6.11495	4.59385	3.3323	5.14301	2.63809	3.02661	3.17199	2.24597	2.47716	14.7774	0.0014731	0.0113352	TRUE	incr
28875	IGKV3D-15	2.58457	1.97301	2.85849	2.24832	1.9471	4.25199	5.51269	3.62753	2.46686	7.58657	2.22939	2.75892	3.03506	3.09726	3.04196	10.1415	0.00586142	0.026072	TRUE	incr
28876	IGKV3D-11	1.36897	1.70074	2.04485	1.39264	1.75703	3.29336	4.76089	3.38765	2.33819	5.47292	2.09347	2.22066	2.65868	2.56293	1.64658	14.7369	0.00148943	0.0114008	TRUE	incr
28893	IGKV1D-39	2.75098	2.52511	3.38083	2.76054	2.4755	5.02928	6.03792	6.36672	4.12207	6.17486	3.36802	4.30418	4.13271	2.67624	3.21282	25.3416	0.000128557	0.00401114	TRUE	incr
28896	IGKV1D-33	2.06813	1.46977	2.97077	1.84038	2.09593	3.83329	4.6279	5.29248	2.08594	4.53298	1.84408	2.95619	2.32959	2.00526	1.86181	9.53837	0.00716153	0.0296785	TRUE	incr
28901	IGKV1D-16	1.39928	0.288398	1.4773	0.691163	1.03755	3.16932	2.72417	3.19414	0.875476	3.4304	1.75831	2.78416	1.45485	2.28423	0.448152	14.0326	0.00180889	0.012697	TRUE	incr
28902	IGKV1D-13	0.926578	1.91274	1.31435	0.797003	0.862993	2.06233	3.89836	3.63587	1.2576	3.45584	1.80183	2.33189	2.89158	2.28943	0.751199	15.6712	0.00115962	0.0100317	TRUE	incr
28908	IGKV4-1	5.23791	4.1444	5.6868	4.64419	3.94141	8.14114	8.52131	6.73669	5.3317	6.75488	4.28047	5.20355	5.16313	2.11538	4.9842	9.4776	0.00730981	0.0301222	TRUE	incr
28912	IGKV3-20	4.92605	4.45035	5.27021	4.51988	3.74276	6.66429	8.67134	6.90532	5.33538	7.25136	4.50026	5.33535	5.44951	2.23236	4.80641	12.5715	0.00275289	0.0161543	TRUE	incr
28913	IGKV3-15	3.83244	2.42996	3.91825	3.02279	2.43375	4.8172	6.61132	4.4657	3.06326	7.35515	2.74246	3.63538	3.95459	2.31573	3.38259	8.38346	0.0106827	0.0392202	TRUE	incr
28930	IGKV1-39	2.56387	2.03459	2.75471	2.33796	1.4618	4.04913	5.38791	5.64136	3.28043	5.06225	2.5785	3.31348	3.5306	2.43987	2.38529	18.6627	0.000547707	0.00717694	TRUE	incr
28933	IGKV1-33	1.48618	0.996775	2.47501	1.15646	1.19324	2.8997	4.39633	4.73383	1.64745	3.70954	1.51853	2.26801	2.0925	2.23758	1.25127	10.3385	0.00549666	0.0250514	TRUE	incr
28935	IGKV1-27	1.75473	1.46977	2.22268	2.02597	1.4618	3.4261	6.70027	4.33834	2.0215	4.76945	1.61927	2.33189	2.19891	3.07142	2.33035	11.0918	0.00432121	0.0213639	TRUE	incr
28937	IGKV1-17	2.58372	1.28568	3.71073	1.84038	1.78922	4.14156	5.57251	5.11572	2.79381	5.87828	2.00168	2.82913	2.36049	2.19432	2.43629	7.91615	0.0126424	0.0440687	TRUE	incr
28938	IGKV1-16	2.48166	1.73241	3.12625	2.151	1.73956	4.9548	5.41003	6.14801	2.49478	4.93236	3.7807	4.80955	4.28544	2.82891	2.79609	26.8866	9.5256e-05	0.00359723	TRUE	incr
28943	IGKV1-6	1.04581	1.99511	2.66737	1.62734	1.4618	3.76519	4.76582	3.44951	2.42176	4.93236	1.61927	2.01909	2.39075	2.11326	1.54431	9.92305	0.00629855	0.0273887	TRUE	incr
28959	TMEM176B	5.58468	5.50501	5.8184	1.74207	1.6251	0.243434	1.82993	0.817086	3.35	0.974646	2.37651	3.6119	2.65396	-2.81663	4.5842	11.0524	0.00437513	0.0215369	TRUE	decr
29126	CD274	2.4845	2.44767	2.42421	2.58943	3.49497	2.94563	3.23716	5.05299	2.75902	4.22662	6.18919	5.18226	4.95619	2.18022	6.11786	14.9248	0.00141535	0.0110937	TRUE	incr
51176	LEF1	5.37163	4.51515	5.12022	5.42029	1.78933	3.25973	2.92815	2.17591	3.35846	1.12046	2.68409	3.18203	2.99419	-2.17855	5.91601	18.953	0.000511186	0.0069429	TRUE	decr
51237	MZB1	2.21694	2.59051	3.50987	2.26543	3.02654	5.62633	6.61587	5.50634	2.85166	5.97223	3.28551	4.02438	3.80995	2.61734	4.37487	16.9316	0.000837779	0.00862993	TRUE	incr
51673	TPPP3	3.47416	2.32594	2.5451	3.29943	1.07435	0.379287	0.839428	0.148164	0.566361	0.370152	0.528471	0.706529	1.08978	-3.47124	1.58648	47.1162	4.16985e-06	0.00104083	TRUE	decr
55022	PID1	3.28172	3.05267	2.88955	2.57497	2.05813	0.391783	0.922827	0.609574	0.769153	0.992765	0.817461	1.4234	1.42853	-2.69322	3.12878	58.3377	1.12123e-06	0.000554742	TRUE	decr
55301	OLAH	0.126059	0.710923	0.351851	0.242045	2.11219	3.99932	5.38461	4.6893	3.8953	6.33943	3.13632	3.22082	3.3894	4.81267	4.89795	27.5608	8.38719e-05	0.00348766	TRUE	incr
55365	TMEM176A	3.96615	3.73637	4.00195	0.74395	0.590671	0.0768786	0.92375	0.628048	2.07859	0.193623	1.42712	2.35037	1.52748	-2.463	3.18966	8.35807	0.0107798	0.0394846	TRUE	decr
55423	SIRPG	3.82088	3.08881	3.31355	3.41134	0.990837	1.44063	2.00552	1.14764	1.97044	0.971759	1.13917	1.75609	1.50449	-2.07797	3.10252	23.8415	0.000173991	0.00447956	TRUE	decr
55512	SMPD3	2.50053	1.75251	2.59682	2.07408	0.609394	0.610309	0.444321	0.181843	0.717583	0.214611	0.572654	0.507581	0.557778	-2.9807	3.30828	44.9228	5.54287e-06	0.00115703	TRUE	decr
57105	CYSLTR2	2.54572	2.82675	2.57452	3.13555	1.30234	0.681346	0.699557	0.424231	0.666899	0.661094	0.690443	0.651568	0.44346	-3.22839	2.54416	109.813	1.68831e-08	0.00018597	TRUE	decr
57413	Tmigd3	0.546769	0.540265	0.50808	0.247296	1.68864	3.61992	2.58943	3.56988	2.57967	4.42456	2.01474	1.927	2.26502	3.38242	3.56122	26.0678	0.000111499	0.00385859	TRUE	incr
57507	ZNF608	1.28371	1.42771	0.968788	0.868608	3.21206	4.18551	4.8932	5.03386	4.8342	5.48987	3.18364	3.37025	3.41091	3.06492	6.68372	23.5013	0.000186667	0.00453905	TRUE	incr
60468	BACH2	3.15516	2.35335	3.37292	3.23507	1.0852	1.21999	1.42251	1.20406	1.87813	0.281648	0.984089	1.21425	1.2625	-2.18158	5.23836	22.1341	0.000249271	0.00510208	TRUE	decr
79652	TMEM204	3.68806	3.26739	3.19856	3.39356	0.667463	1.23636	1.06946	0.652041	2.15177	0.579826	1.00149	1.55605	1.46897	-2.41008	3.4117	20.9375	0.000324042	0.00571116	TRUE	decr
79746	ECHDC3	1.59017	1.83826	1.85723	1.52277	2.37426	5.18348	4.29662	4.06191	3.38978	4.72	3.1987	3.83994	3.95767	2.7274	4.29949	58.1974	1.13832e-06	0.000554742	TRUE	incr
80139	ZNF703	2.6911	2.37433	2.45902	2.12501	1.60751	0.756068	0.582441	0.56852	1.197	0.914159	0.733313	0.979287	0.969495	-2.27937	2.75901	71.6778	2.99518e-07	0.00036062	TRUE	decr
80380	PDCD1LG2	0.649697	0.601698	0.493206	0.521695	0.598434	0.489333	0.243085	1.84309	0.493204	1.75657	3.49397	2.64519	2.19023	2.67306	2.40817	11.269	0.0040881	0.0206348	TRUE	incr
81567	TXNDC5	1.09393	1.10768	1.481	0.907795	1.01558	2.59644	3.78298	2.94805	1.19795	3.26408	1.20185	1.61788	1.45277	2.04461	3.6224	13.3153	0.0022165	0.0141685	TRUE	incr
116071	BATF2	1.51063	1.31945	1.99284	2.36097	3.43195	4.88364	3.86072	5.16699	2.90359	4.86014	5.72265	5.25992	4.93857	2.83183	5.55749	29.4771	5.90574e-05	0.00297654	TRUE	incr
118932	ANKRD22	0.727883	0.937809	0.964571	0.67384	2.39335	2.8152	1.65797	3.3405	0.644762	2.47722	4.24728	3.69647	3.31201	2.38181	4.40177	11.5914	0.0036996	0.0193466	TRUE	incr
122618	PLD4	2.79876	2.0119	2.95154	2.713	1.36752	0.496032	0.759145	0.293111	1.23393	0.107058	0.623463	1.00469	1.10439	-2.74556	2.53321	29.7114	5.66388e-05	0.00295736	TRUE	decr
131540	ZDHHC19	0.488906	0.996335	0.766027	0.424635	2.38077	1.23916	2.97861	4.22244	2.76102	5.83341	2.42521	2.62314	2.43425	3.26569	3.78019	12.7608	0.00260357	0.0156284	TRUE	incr
163351	gbp6	0.379877	0.43408	0.72298	0.257092	0.335208	1.00239	1.52326	2.76475	0.637024	1.45563	3.59377	2.69977	2.49931	3.50701	3.67652	27.4358	8.58603e-05	0.00349294	TRUE	incr
200010	SLC5A9	0.327826	0.816937	0.6271	0.726754	0.844656	2.60456	2.07345	2.36796	3.25337	2.92948	1.51171	1.78625	1.74252	2.83429	3.62687	47.2969	4.07507e-06	0.00104038	TRUE	incr
200420	ALMS1P1	0.0511105	0.285532	0.0616256	0.345049	0.036716	0.47016	0.130769	0.534072	0.140086	0.0001	3.37283	2.42918	2.24953	4.30031	1.27242	9.89472	0.00635791	0.0275648	TRUE	incr
219537	SMTNL1	1.16277	1.5232	0.925896	2.38261	3.94194	5.02767	3.55951	4.22331	2.25091	3.29582	5.88615	4.82374	4.71884	2.34827	4.78899	10.5629	0.00511231	0.0238683	TRUE	incr
260429	PRSS33	3.05585	2.72807	3.51935	2.48828	0.396969	0.0599579	0.0298762	0.0724197	0.0509321	0.0001	0.0001	0.144709	0.0884218	-7.08277	2.02805	102.257	2.76211e-08	0.00018845	TRUE	decr
326342	ADGRE4P	2.01447	2.72225	2.48147	2.47598	0.692586	0.604799	1.38254	0.0325784	0.349451	0.0524555	0.564884	0.812772	0.601594	-2.80922	2.26853	17.1224	0.000798506	0.00843494	TRUE	decr
338773	TMEM119	0.625991	0.341297	0.131876	0.500957	0.938911	1.19007	2.67179	2.1888	3.01434	2.18614	1.04426	1.16965	1.1596	2.76845	2.59491	20.9039	0.000326481	0.00571845	TRUE	incr
340547	VSIG1	2.28419	1.72299	2.03689	2.06256	0.366455	0.57063	0.667876	0.274979	1.13346	0.211742	0.534301	0.899043	0.712766	-2.15167	2.20713	18.3021	0.000597259	0.00737541	TRUE	decr
399665	FAM102A	5.11205	4.24597	4.88235	4.81382	1.41359	2.49886	2.7413	1.82105	3.36244	1.14624	2.23453	2.5607	2.41668	-2.26176	5.84238	20.219	0.000381007	0.00610109	TRUE	decr
400759	GBP1P1	0.896707	1.11379	1.59935	1.59821	2.26085	2.7106	2.39611	3.85896	1.48212	3.17296	5.80256	4.80973	4.43402	3.10589	3.79485	17.9549	0.000649797	0.00768132	TRUE	incr
440068	Card17	1.15328	1.50253	1.43694	1.42099	3.4135	3.74293	1.85945	2.7874	1.53539	2.15682	5.80701	4.66574	4.59915	2.3277	3.59811	7.83984	0.013	0.0450303	TRUE	incr
100132417	FCGR1CP	1.18284	1.01286	0.993062	0.506042	1.88996	1.89033	1.97104	4.01082	0.851685	3.80311	4.75567	3.83823	3.66706	3.05867	3.25045	18.3537	0.000589861	0.00737541	TRUE	incr
100423062	IGLL5	4.45803	3.67446	5.30515	3.64241	3.5484	7.90316	7.89425	5.71868	3.99984	7.7693	5.10631	5.87663	6.12709	2.61785	6.36737	16.1151	0.00103252	0.00950679	TRUE	incr

## Sheet: Sheet3
Detailed information of ToppGene top 20 significantly enriched pathways of significantly differentially expressed genes in ICU vs control patient samples.
Category	ID	Name	Source	p-value	-log10(p-value)	q-value Bonferroni	q-value FDR B&H	q-value FDR B&Y	Hit Count in Query List	Hit Count in Genome	Hit in Query List
Pathway	83078	Hematopoietic cell lineage	BioSystems: KEGG	5.665e-16	15.2468	5.359e-13	5.359e-13	3.981e-12	15	97	HLA-DOA,HLA-DQA1,HLA-DQB1,HLA-DRB5,FCER2,IL1R2,FLT3,CR2,CD1C,CD2,CD3E,CD5,CD8B,CD22,IL5RA
Pathway	1269201	Immunoregulatory interactions between a Lymphoid and a non-Lymphoid cell	BioSystems: REACTOME	4.735e-10	9.32468	4.479e-07	1.493e-07	1.109e-06	12	136	SIGLEC8,TRAC,IGKV3D-11,IGKV4-1,KLRB1,CD1C,CD3E,CD8B,CD22,CD40LG,TRBC1,KLRG1
Pathway	1269174	Translocation of ZAP-70 to Immunological synapse	BioSystems: REACTOME	1.155e-08	7.93742	1.093e-05	2.731e-06	2.029e-05	6	22	HLA-DQA1,HLA-DQB1,HLA-DRB5,TRAC,CD3E,TRBC1
Pathway	1269173	Phosphorylation of CD3 and TCR zeta chains	BioSystems: REACTOME	2.691e-08	7.57009	2.546e-05	5.091e-06	3.783e-05	6	25	HLA-DQA1,HLA-DQB1,HLA-DRB5,TRAC,CD3E,TRBC1
Pathway	1269182	PD-1 signaling	BioSystems: REACTOME	3.477e-08	7.4588	3.289e-05	5.481e-06	4.073e-05	6	26	HLA-DQA1,HLA-DQB1,HLA-DRB5,TRAC,CD3E,TRBC1
Pathway	1269246	Classical antibody-mediated complement activation	BioSystems: REACTOME	6.644e-08	7.17757	6.286e-05	8.979e-06	6.672e-05	5	15	IGKV3D-11,IGKV4-1,IGHG1,IGHG3,IGHG4
Pathway	M13950	Asthma	MSigDB C2 BIOCARTA (v7.3)	8.748e-08	7.05809	8.275e-05	1.02e-05	7.577e-05	6	30	HLA-DOA,HLA-DQA1,HLA-DQB1,HLA-DRB5,FCER1A,CD40LG
Pathway	M9809	Cytokine-cytokine receptor interaction	MSigDB C2 BIOCARTA (v7.3)	1.074e-07	6.969	0.0001016	1.02e-05	7.577e-05	13	265	INHBB,TNFRSF17,IL18R1,CXCR5,IL1R2,XCL2,CCR5,CCR6,CCR7,CXCL5,FLT3,CD40LG,IL5RA
Pathway	1269282	Role of phospholipids in phagocytosis	BioSystems: REACTOME	2.319e-07	6.6347	0.0002193	1.828e-05	0.0001358	6	35	IGKV3D-11,IGKV4-1,PLD4,IGHG1,IGHG3,IGHG4
Pathway	1269175	Generation of second messenger molecules	BioSystems: REACTOME	2.765e-07	6.5583	0.0002616	2.012e-05	0.0001495	6	36	HLA-DQA1,HLA-DQB1,HLA-DRB5,TRAC,CD3E,TRBC1
Pathway	137935	FOXM1 transcription factor network	BioSystems: Pathway Interaction Database	3.28e-07	6.48413	0.0003103	2.216e-05	0.0001647	6	37	PLK1,FOXM1,BIRC5,CCNB2,CDK1,AURKB
Pathway	1269243	Creation of C4 and C2 activators	BioSystems: REACTOME	4.341e-07	6.36241	0.0004107	2.738e-05	0.0002034	5	21	IGKV3D-11,IGKV4-1,IGHG1,IGHG3,IGHG4
Pathway	1269280	FCGR activation	BioSystems: REACTOME	5.584e-07	6.25305	0.0005283	3.108e-05	0.0002309	5	22	IGKV3D-11,IGKV4-1,IGHG1,IGHG3,IGHG4
Pathway	1339141	CD22 mediated BCR regulation	BioSystems: REACTOME	1.014e-06	5.99396	0.0009594	5.33e-05	0.000396	4	11	IGKV3D-11,IGKV4-1,CD22,CD79A
Pathway	83069	Cell adhesion molecules (CAMs)	BioSystems: KEGG	1.589e-06	5.79888	0.001503	7.287e-05	0.0005415	9	145	HLA-DOA,HLA-DQA1,HLA-DQB1,HLA-DRB5,CD2,CD8B,TIGIT,CD22,CD40LG
Pathway	M615	Intestinal immune network for IgA production	MSigDB C2 BIOCARTA (v7.3)	1.618e-06	5.79102	0.00153	7.287e-05	0.0005415	6	48	HLA-DOA,HLA-DQA1,HLA-DQB1,HLA-DRB5,TNFRSF17,CD40LG
Pathway	1269547	Chemokine receptors bind chemokines	BioSystems: REACTOME	1.618e-06	5.79102	0.00153	7.287e-05	0.0005415	6	48	CXCR5,XCL2,CCR5,CCR6,CCR7,CXCL5
Pathway	1269242	Initial triggering of complement	BioSystems: REACTOME	3.412e-06	5.46699	0.003228	0.0001403	0.001043	5	31	IGKV3D-11,IGKV4-1,IGHG1,IGHG3,IGHG4
Pathway	1458885	Th1 and Th2 cell differentiation	BioSystems: KEGG	6.337e-06	5.19812	0.005995	0.0002498	0.001856	7	92	HLA-DOA,HLA-DQA1,HLA-DQB1,HLA-DRB5,GATA3,NFATC2,CD3E
Pathway	1269804	Polo-like kinase mediated events	BioSystems: REACTOME	7.061e-06	5.15113	0.00668	0.0002672	0.001985	4	17	PLK1,FOXM1,CCNB2,MYBL2

## Sheet: Sheet4
Detailed information of ToppGene top 20 significantly enriched pathways of significantly differentially expressed genes in non-ICU vs control patient samples.
Category	ID	Name	Source	p-value	-log10(p-value)	q-value Bonferroni	q-value FDR B&H	q-value FDR B&Y	Hit Count in Query List	Hit Count in Genome	Hit in Query List
Pathway	83078	Hematopoietic cell lineage	BioSystems: KEGG	2.918e-10	9.53491	2.276e-07	2.276e-07	1.647e-06	10	97	HLA-DOA,HLA-DQA2,FCER2,FCGR1A,IL1R2,FLT3,CR2,CD5,IL5RA,IL7R
Pathway	1269282	Role of phospholipids in phagocytosis	BioSystems: REACTOME	1.293e-09	8.8884	1.008e-06	5.041e-07	3.648e-06	7	35	FCGR1A,IGKV3D-11,IGKV4-1,PLD4,IGHG1,IGHG3,IGHG4
Pathway	1269280	FCGR activation	BioSystems: REACTOME	2.725e-09	8.56463	2.126e-06	7.085e-07	5.128e-06	6	22	FCGR1A,IGKV3D-11,IGKV4-1,IGHG1,IGHG3,IGHG4
Pathway	1269246	Classical antibody-mediated complement activation	BioSystems: REACTOME	1.998e-08	7.6994	1.559e-05	3.897e-06	2.82e-05	5	15	IGKV3D-11,IGKV4-1,IGHG1,IGHG3,IGHG4
Pathway	M9809	Cytokine-cytokine receptor interaction	MSigDB C2 BIOCARTA (v7.3)	5.648e-08	7.24811	4.405e-05	7.342e-06	5.314e-05	12	265	INHBB,IL18R1,CXCR5,IL1R2,CCR3,CCR6,CCR7,CXCL5,FLT3,CD40LG,IL5RA,IL7R
Pathway	1269243	Creation of C4 and C2 activators	BioSystems: REACTOME	1.316e-07	6.88074	0.0001027	1.283e-05	9.288e-05	5	21	IGKV3D-11,IGKV4-1,IGHG1,IGHG3,IGHG4
Pathway	M4047	Selective expression of chemokine receptors during T-cell polarization	MSigDB C2 BIOCARTA (v7.3)	4.156e-07	6.38132	0.0003241	3.241e-05	0.0002346	5	26	IL18R1,CCR3,CCR7,CD28,CD40LG
Pathway	1269182	PD-1 signaling	BioSystems: REACTOME	4.156e-07	6.38132	0.0003241	3.241e-05	0.0002346	5	26	HLA-DQA2,TRAC,CD274,TRBC1,PDCD1LG2
Pathway	1269242	Initial triggering of complement	BioSystems: REACTOME	1.048e-06	5.97964	0.0008178	6.815e-05	0.0004932	5	31	IGKV3D-11,IGKV4-1,IGHG1,IGHG3,IGHG4
Pathway	1269201	Immunoregulatory interactions between a Lymphoid and a non-Lymphoid cell	BioSystems: REACTOME	1.534e-06	5.81417	0.001197	8.858e-05	0.0006411	8	136	SIGLEC8,TRAC,FCGR1A,IGKV3D-11,IGKV4-1,KLRB1,CD40LG,TRBC1
Pathway	1269279	Fcgamma receptor (FCGR) dependent phagocytosis	BioSystems: REACTOME	1.59e-06	5.7986	0.00124	8.858e-05	0.0006411	7	95	FCGR1A,IGKV3D-11,IGKV4-1,PLD4,IGHG1,IGHG3,IGHG4
Pathway	1269281	Regulation of actin dynamics for phagocytic cup formation	BioSystems: REACTOME	3.806e-06	5.41953	0.002968	0.0001979	0.001432	6	70	FCGR1A,IGKV3D-11,IGKV4-1,IGHG1,IGHG3,IGHG4
Pathway	1269898	Scavenging of heme from plasma	BioSystems: REACTOME	4.408e-06	5.35576	0.003438	0.0002149	0.001555	4	19	IGKV3D-11,IGKV4-1,IGHA1,JCHAIN
Pathway	1269177	Costimulation by the CD28 family	BioSystems: REACTOME	4.871e-06	5.31238	0.003799	0.0002235	0.001617	6	73	HLA-DQA2,TRAC,CD28,CD274,TRBC1,PDCD1LG2
Pathway	1269603	Binding of TCF/LEF:CTNNB1 to target gene promoters	BioSystems: REACTOME	7.226e-06	5.1411	0.005636	0.0003131	0.002266	3	7	AXIN2,TCF7,LEF1
Pathway	1269547	Chemokine receptors bind chemokines	BioSystems: REACTOME	9.753e-06	5.01086	0.007607	0.0004004	0.002898	5	48	CXCR5,CCR3,CCR6,CCR7,CXCL5
Pathway	M39407	Wnt/beta-catenin Signaling Pathway in Leukemia	MSigDB C2 BIOCARTA (v7.3)	1.647e-05	4.78331	0.01284	0.0006421	0.004647	4	26	ZBTB16,AXIN2,FLT3,LEF1
Pathway	1269241	Complement cascade	BioSystems: REACTOME	1.751e-05	4.75671	0.01366	0.0006504	0.004707	5	54	IGKV3D-11,IGKV4-1,IGHG1,IGHG3,IGHG4
Pathway	83117	Acute myeloid leukemia	BioSystems: KEGG	1.917e-05	4.71738	0.01495	0.0006797	0.004919	5	55	ZBTB16,CCNA1,FLT3,TCF7,LEF1
Pathway	M13950	Asthma	MSigDB C2 BIOCARTA (v7.3)	2.964e-05	4.52812	0.02312	0.0009631	0.00697	4	30	HLA-DOA,HLA-DQA2,FCER1A,CD40LG

## Sheet: Sheer5
Detailed information of ToppGene top 20 significantly enriched diseases of significantly differentially expressed genes in ICU vs control patient samples.
Category	ID	Name	Source	log(p-value)	p-value	q-value Bonferroni	q-value FDR B&H	q-value FDR B&Y	Hit Count in Query List	Hit Count in Genome	Hit in Query List
Disease	C0023434	Chronic Lymphocytic Leukemia	DisGeNET BeFree	19.2554	5.554e-20	1.949e-16	1.949e-16	1.703e-15	51	1358	MZB1,HLA-DOA,HLA-DQB1,BACH2,GATA2,TNFRSF17,IL18R1,IGLL5,IGLV3-21,CXCR5,IGKV1-5,IGLV1-44,FCRL3,FCER2,BUB1,CCR6,CCR7,PLK1,IGHV5-51,IGHV4-59,IGHV4-34,IGKV3-20,FOXM1,IGKV1-39,CYSLTR2,FLT3,TCF7,IGHV3-30,IGHV3-23,IGHV3-11,IGHV1-69,BIRC5,GPR183,FCRLA,CR2,CD1C,CD2,CD5,CD8B,TIGIT,CD22,IGHD,IGHG3,TCL1A,CD40LG,CD79A,CDK1,PAX5,KLRG1,HDC,MYBL2
Disease	C0024299	Lymphoma	DisGeNET BeFree	12.9682	1.076e-13	3.777e-10	1.888e-10	1.651e-09	44	1460	CDKN1C,MAOA,SPIB,HLA-DQA1,HLA-DQB1,BACH2,GATA3,TNFRSF17,IGLL5,IGLV6-57,TYMS,CXCR5,IGKV1-5,FCER2,ZNF608,BUB1,SERPING1,CCR5,CCR6,CCR7,PLK1,IGHV4-59,IGHV4-34,IGKV3-20,ALOX15,FLT3,IGHJ5,ID3,BIRC5,CR2,CD3E,CD8B,CD22,IGHG3,TCL1A,CD40LG,ELANE,CD79A,CDK1,PAX5,PTGDR2,EPHA4,MYBL1,AURKB
Disease	C0004364	Autoimmune Diseases	DisGeNET BeFree	11.4978	3.178e-12	1.115e-08	3.215e-09	2.81e-08	45	1679	SPIB,MZB1,HLA-DOA,HLA-DQA1,HLA-DQB1,BACH2,HLA-DRB5,GATA3,IL18R1,EOMES,CXCR5,FCRL3,GPR174,NFATC2,IL1R2,SERPING1,CCR5,NR3C2,CCR6,CCR7,CXCL5,KLRB1,CNR2,PLD4,AMPH,FLT3,TCF7,DTL,AFF3,GPR183,FCRLA,CR2,CD1C,CD2,CD3E,TIGIT,CD22,IGHA1,IGHG3,GZMK,CD40LG,ELANE,CDK1,KLRG1,EPHA4
Disease	C0024141	Lupus Erythematosus, Systemic	DisGeNET BeFree	11.4359	3.665e-12	1.286e-08	3.215e-09	2.81e-08	45	1686	CDKN1C,MZB1,HLA-DOA,HLA-DQA1,HLA-DQB1,BACH2,HLA-DRB5,GATA3,TNFRSF17,IL18R1,IGLL5,EOMES,TYMS,CXCR5,FCRL3,FCER1A,NFATC2,IL1R2,SERPING1,LBH,CCR5,CCR6,CCR7,IGHV4-34,KLRB1,IGKV3-20,CNR2,PLD4,FLT3,TCF7,AFF3,CR2,CD2,CD3E,CD8B,TIGIT,CD22,IGHG3,JCHAIN,CD40LG,ELANE,CDK1,PAX5,KLRG1,PTGDR2
Disease	C0079744	Diffuse Large B-Cell Lymphoma	DisGeNET BeFree	9.76498	1.718e-10	6.029e-07	1.206e-07	1.054e-06	32	1020	CDKN1C,SPIB,MZB1,HLA-DQA1,HLA-DQB1,BACH2,GATA2,GATA3,VPREB3,TYMS,CXCR5,NFATC2,SERPING1,CCR7,PLK1,IGHV4-34,FOXM1,TCF7,IGHV3-23,ID3,BIRC5,FCRLA,CR2,CD5,CD22,IGHA1,TCL1A,JCHAIN,CD79A,CDK1,PAX5,EPHA4
Disease	C0023449	Acute lymphocytic leukemia	DisGeNET BeFree	8.99482	1.012e-09	3.551e-06	5.918e-07	5.172e-06	35	1289	CDKN1C,MAOA,HLA-DQA1,HLA-DQB1,BACH2,GATA2,GATA3,TRAC,IL18R1,TYMS,CXCR5,NFATC2,BUB1,LBH,CCR5,CCR7,PLK1,FOXM1,FLT3,TCF7,AFF3,BIRC5,CD2,CD5,CD22,TRBV7-9,TCL1A,CD40LG,AUTS2,ELANE,CD79A,PAX5,TRBC1,HDC,AURKB
Disease	C0024301	Lymphoma, Follicular	DisGeNET BeFree	8.52389	2.993e-09	1.05e-05	1.5e-06	1.311e-05	20	459	CDKN1C,MZB1,HLA-DQA1,HLA-DQB1,BACH2,TYMS,CXCR5,IGKV1-5,FCER2,SERPING1,CCR5,NR3C2,PLK1,AMPH,FLT3,AFF3,CR2,TCL1A,CD40LG,PAX5
Disease	C1961099	Precursor T-Cell Lymphoblastic Leukemia-Lymphoma	DisGeNET BeFree	8.19915	6.322e-09	2.219e-05	2.773e-06	2.424e-05	23	636	GATA3,TRAC,IL18R1,TYMS,FCER2,CCR6,CCR7,PLK1,FOXM1,FLT3,TCF7,AFF3,IGHJ2,CD2,CD3E,CD5,CD22,TRBV7-9,TCL1A,AUTS2,CD79A,PAX5,TRBC1
Disease	C0023418	leukemia	DisGeNET BeFree	8.06773	8.556e-09	3.002e-05	3.107e-06	2.716e-05	43	1984	CDKN1C,NOG,SPIB,HLA-DQB1,BACH2,GATA2,GATA3,TNFRSF17,IL18R1,TYMS,FCER2,BUB1,CCR5,NR3C2,CCR6,CCR7,SMPD3,PLK1,CNR2,ALOX15,FOXM1,FLT3,TCF7,AFF3,GRB10,CR2,CD1C,CD2,CD5,CD8B,CD22,TRBV7-9,TCL1A,CD40LG,ELANE,GINS2,CD79A,CDK1,PAX5,TRBC1,HDC,AURKB,MYBL2
Disease	C0079773	Lymphoma, T-Cell, Cutaneous	DisGeNET BeFree	8.05281	8.855e-09	3.107e-05	3.107e-06	2.716e-05	17	347	CDKN1C,HLA-DQB1,GATA3,RRM2,FCRL3,TXNDC5,LBH,CCR6,CCR7,PLK1,BIRC5,CD5,CD22,TRBV7-9,CD40LG,TRBC1,EPHA4
Disease	C0023461	Leukemia, Mast-Cell	DisGeNET BeFree	7.89143	1.284e-08	4.507e-05	4.097e-06	3.581e-05	9	73	SPIB,SIGLEC8,NELL2,CCR5,PLK1,FLT3,CD2,PAX5,AURKB
Disease	C0004096	Asthma	DisGeNET BeFree	7.744	1.803e-08	6.326e-05	5.272e-06	4.608e-05	39	1731	CDKN1C,HLA-DOA,HLA-DQA1,SIGLEC8,HLA-DQB1,BACH2,HLA-DRB5,GATA2,GATA3,TRAC,IL18R1,CXCR5,FCRL3,FCER1A,FCER2,NFATC2,SERPING1,CCR5,CCR7,CXCL5,KLRB1,CNR2,ALOX15,ALOX15B,FOXM1,CYSLTR2,TCF7,DTL,BIRC5,GPR183,CR2,TGFBR3,CD2,IGHG1,IGHG3,ELANE,IL5RA,PTGDR2,AURKB
Disease	C1332977	Childhood Leukemia	DisGeNET BeFree	7.68256	2.077e-08	7.287e-05	5.605e-06	4.899e-05	39	1740	CDKN1C,NOG,SPIB,HLA-DQB1,BACH2,GATA2,GATA3,TNFRSF17,IL18R1,TYMS,FCER2,BUB1,CCR5,NR3C2,CCR6,CCR7,PLK1,ALOX15,FOXM1,FLT3,TCF7,GRB10,CR2,CD2,CD5,CD8B,CD22,TRBV7-9,TCL1A,CD40LG,ELANE,GINS2,CD79A,CDK1,PAX5,TRBC1,HDC,AURKB,MYBL2
Disease	C0006413	Burkitt Lymphoma	DisGeNET BeFree	7.57219	2.678e-08	9.396e-05	6.711e-06	5.866e-05	20	523	HLA-DQA1,BACH2,GATA2,IL18R1,VPREB3,FCER2,NFATC2,PLK1,IGHV4-34,IGKV3-20,ID3,BIRC5,CR2,CD22,TCL1A,CD40LG,CD79A,IGLC2,IGLC3,PAX5
Disease	C0263338	Chronic urticaria	DisGeNET BeFree	7.41919	3.809e-08	0.0001337	8.91e-06	7.788e-05	7	39	SIGLEC8,FCER1A,SERPING1,CCR5,IGHG3,PTGDR2,HDC
Disease	C0242647	Mucosa-Associated Lymphoid Tissue Lymphoma	DisGeNET BeFree	7.30417	4.964e-08	0.0001742	1.089e-05	9.516e-05	14	256	CDKN1C,TYMS,CXCR5,FCER2,CCR5,CCR6,IGHV4-34,IGHV3-23,IGHV1-69,IGHG3,TCL1A,CD40LG,CD79A,PAX5
Disease	C1527304	Allergic Reaction	DisGeNET Curated	7.17503	6.683e-08	0.0002345	1.33e-05	0.0001163	8	63	HLA-DQA1,HLA-DQB1,HLA-DRB5,IL1R2,CCR6,CXCL5,CD40LG,IL5RA
Disease	C0026769	Multiple Sclerosis	DisGeNET BeFree	7.12884	7.433e-08	0.0002608	1.33e-05	0.0001163	36	1599	CDKN1C,NOG,MZB1,HLA-DOA,HLA-DQA1,HLA-DQB1,BACH2,HLA-DRB5,GATA3,TNFRSF17,IL18R1,EOMES,CXCR5,FCRL3,NFATC2,SERPING1,CCR5,NR3C2,CCR6,CCR7,CXCL5,KLRB1,CNR2,ALOX15,IGHV3-23,TMEM119,GPR183,CR2,TRBV20-1,TIGIT,IGHA1,IGHG3,GZMK,CD40LG,IL5RA,EPHA4
Disease	C0026764	Multiple Myeloma	DisGeNET BeFree	7.12401	7.516e-08	0.0002637	1.33e-05	0.0001163	37	1674	NOG,MAOA,MZB1,HLA-DQB1,BACH2,HLA-DRB5,TNFRSF17,RRM2,IGLL5,TYMS,CXCR5,FCER2,BHLHA15,LBH,CCR5,CCR6,CCR7,PLK1,IGHV4-34,KLRB1,CNR2,FOXM1,FLT3,BIRC5,CR2,CD22,IGHA1,IGHG1,IGHG3,TCL1A,JCHAIN,CD40LG,CD79A,CDK1,PAX5,EPHA4,AURKB
Disease	C0020517	Hypersensitivity	DisGeNET Curated	7.12016	7.583e-08	0.0002661	1.33e-05	0.0001163	8	64	HLA-DQA1,HLA-DQB1,HLA-DRB5,IL1R2,CCR6,CXCL5,CD40LG,IL5RA

## Sheet: Sheet6
Detailed information of ToppGene top 20 significantly enriched diseases of significantly differentially expressed genes in non-ICU vs control patient samples.
Category	ID	Name	Source	log(p-value)	p-value	q-value Bonferroni	q-value FDR B&H	q-value FDR B&Y	Hit Count in Query List	Hit Count in Genome	Hit in Query List
Disease	C0023434	Chronic Lymphocytic Leukemia	DisGeNET BeFree	11.3197	4.79e-12	1.55e-08	1.55e-08	1.342e-07	35	1358	MZB1,HLA-DOA,BACH2,GATA2,IL18R1,IGLL5,IGLV3-21,CXCR5,IGKV1-5,FCER2,FCGR1A,CCR6,CCR7,IGHV5-51,IGHV4-34,IGKV3-20,IGKV1-39,CYSLTR2,FLT3,TCF7,FN1,IGHV3-11,DTX1,GPR183,CR2,CD5,CD28,IGHG3,TCL1A,CD40LG,CD274,LEF1,IL7R,HDC,FCMR
Disease	C0024314	Lymphoproliferative Disorders	DisGeNET BeFree	10.0295	9.344e-11	3.024e-07	1.512e-07	1.309e-06	16	280	IL18R1,IGLV3-21,IGKV1-5,FCER2,SERPING1,CCR3,IGHV4-34,KLRB1,IGKV3-20,IGKV3-15,CD5,CD28,TCL1A,CD40LG,CD274,PDCD1LG2
Disease	C0024141	Lupus Erythematosus, Systemic	DisGeNET BeFree	8.16679	6.811e-09	2.204e-05	7.347e-06	6.362e-05	34	1686	CDKN1C,MZB1,HLA-DOA,HLA-DQA2,BACH2,IL18R1,IGLL5,SIRPG,CXCR5,FCER1A,FCGR1A,IL1R2,SERPING1,CCR6,CCR7,IGHV4-34,KLRB1,IGKV3-20,PLD4,FLT3,TCF7,FN1,IGHV3-7,DTX1,CR2,CD28,IGHG3,JCHAIN,CD40LG,CD274,PTGDR2,IL7R,PDCD1LG2,FCMR
Disease	C0011854	Diabetes Mellitus, Insulin-Dependent	DisGeNET BeFree	7.69037	2.04e-08	6.602e-05	1.65e-05	0.0001429	31	1497	HLA-DOA,HLA-DQA2,BACH2,TRAC,IL18R1,AXIN2,SIRPG,CXCR5,TXNDC5,FCER2,FCGR1A,CCR3,CCR6,ALOX15,ALOX15B,TCF7,FN1,GRB10,ID3,GPR183,TRBV20-1,CD28,TRBV7-9,IGHG3,CD40LG,CD274,TRBV2,TRBC1,TRAV29DV5,IL7R,PDCD1LG2
Disease	C0004364	Autoimmune Diseases	DisGeNET BeFree	7.09669	8.004e-08	0.000259	4.673e-05	0.0004047	32	1679	ZBTB16,MZB1,HLA-DOA,HLA-DQA2,BACH2,VSIG4,IL18R1,SIRPG,CXCR5,FCGR1A,IL1R2,SERPING1,CCR3,CCR6,CCR7,CXCL5,KLRB1,PLD4,FLT3,TCF7,DTX1,GPR183,CR2,IGHA1,CD28,IGHG3,CD40LG,CD274,LEF1,IL7R,EPHA4,PDCD1LG2
Disease	C0038013	Ankylosing spondylitis	DisGeNET BeFree	7.06223	8.665e-08	0.0002804	4.673e-05	0.0004047	18	577	NOG,HLA-DOA,TRAC,IL18R1,TESPA1,CXCR5,TXNDC5,IL1R2,CCR7,CXCL5,CD28,TRBV7-9,CD40LG,CD274,TRBC1,TRAV29DV5,IL7R,PDCD1LG2
Disease	C0024301	Lymphoma, Follicular	DisGeNET BeFree	6.96778	1.077e-07	0.0003484	4.977e-05	0.000431	16	459	CDKN1C,MZB1,BACH2,CXCR5,IGKV1-5,FCER2,SERPING1,FLT3,CR2,CD28,TCL1A,CD40LG,CD274,LEF1,IL7R,PDCD1LG2
Disease	C0024299	Lymphoma	DisGeNET BeFree	6.80134	1.58e-07	0.0005114	5.336e-05	0.0004621	29	1460	CDKN1C,MAOA,BACH2,TMEM176A,IGLL5,CXCR5,IGKV1-5,FCER2,ZNF608,SERPING1,CCR6,CCR7,IGHV4-34,IGKV3-20,IGKV3-15,ALOX15,FLT3,FN1,ID3,CR2,CD28,IGHG3,TCL1A,CD40LG,CD274,LEF1,PTGDR2,EPHA4,PDCD1LG2
Disease	C0004096	Asthma	DisGeNET BeFree	6.79263	1.612e-07	0.0005217	5.336e-05	0.0004621	32	1731	CDKN1C,HLA-DOA,SIGLEC8,BACH2,GATA2,TRAC,IL18R1,CXCR5,CLC,FCER1A,FCER2,SERPING1,CCR3,CCR7,CXCL5,KLRB1,ALOX15,ALOX15B,CYSLTR2,COL9A2,TCF7,FN1,SEPTIN4,GPR183,CR2,CD28,IGHG1,IGHG3,CD274,IL5RA,PTGDR2,IL7R
Disease	C0278764	Adult Burkitt Lymphoma	DisGeNET BeFree	6.76599	1.714e-07	0.0005546	5.336e-05	0.0004621	16	475	BACH2,GATA2,IL18R1,FCER2,IGHV4-34,IGKV3-20,FN1,ID3,CR2,CD28,TCL1A,CD40LG,CD274,IGLC2,IGLC3,LEF1
Disease	C0278879	Childhood Burkitt Lymphoma	DisGeNET BeFree	6.74136	1.814e-07	0.000587	5.336e-05	0.0004621	16	477	BACH2,GATA2,IL18R1,FCER2,IGHV4-34,IGKV3-20,FN1,ID3,CR2,CD28,TCL1A,CD40LG,CD274,IGLC2,IGLC3,LEF1
Disease	C0263338	Chronic urticaria	DisGeNET BeFree	6.59585	2.536e-07	0.0008206	6.838e-05	0.0005922	6	39	SIGLEC8,FCER1A,SERPING1,IGHG3,PTGDR2,HDC
Disease	C0026769	Multiple Sclerosis	DisGeNET BeFree	6.4999	3.163e-07	0.001024	7.874e-05	0.0006818	30	1599	CDKN1C,NOG,MZB1,HLA-DOA,HLA-DQA2,BACH2,IL18R1,CXCR5,FCGR1A,SERPING1,CCR3,CCR6,CCR7,CXCL5,KLRB1,ALOX15,FN1,TMEM119,GPR183,CR2,TRBV20-1,IGHA1,CD28,IGHG3,CD40LG,CD274,IL5RA,IL7R,EPHA4,PDCD1LG2
Disease	C1292754	Mediastinal (Thymic) Large B-Cell Lymphoma	DisGeNET BeFree	6.46661	3.415e-07	0.001105	7.894e-05	0.0006836	7	66	MAL,MAOA,FCER2,TCL1A,JCHAIN,CD274,PDCD1LG2
Disease	C0079744	Diffuse Large B-Cell Lymphoma	DisGeNET BeFree	6.36121	4.353e-07	0.001409	9.392e-05	0.0008133	23	1020	CDKN1C,MAL,MZB1,BACH2,VSIG4,GATA2,CXCR5,SERPING1,CCR7,IGHV4-34,TCF7,FN1,ID3,CR2,CD5,IGHA1,CD28,TCL1A,JCHAIN,CD274,LEF1,EPHA4,PDCD1LG2
Disease	C0006413	Burkitt Lymphoma	DisGeNET BeFree	6.20726	6.205e-07	0.002008	0.0001212	0.001049	16	523	BACH2,GATA2,IL18R1,FCER2,IGHV4-34,IGKV3-20,FN1,ID3,CR2,CD28,TCL1A,CD40LG,CD274,IGLC2,IGLC3,LEF1
Disease	C0079774	Peripheral T-Cell Lymphoma	DisGeNET BeFree	6.19607	6.367e-07	0.00206	0.0001212	0.001049	10	186	CXCR5,TCF7,SMTNL1,CD28,TRBV7-9,TCL1A,CD274,TRBC1,LEF1,HDC
Disease	C1527304	Allergic Reaction	DisGeNET Curated	5.33583	4.615e-06	0.01493	0.0008193	0.007095	6	63	IL1R2,CCR6,CXCL5,CD40LG,CD274,IL5RA
Disease	C0079773	Lymphoma, T-Cell, Cutaneous	DisGeNET BeFree	5.3026	4.982e-06	0.01612	0.0008193	0.007095	12	347	CDKN1C,TXNDC5,CCR3,CCR6,CCR7,CD5,CD28,TRBV7-9,CD40LG,CD274,TRBC1,EPHA4
Disease	C0020517	Hypersensitivity	DisGeNET Curated	5.29551	5.064e-06	0.01639	0.0008193	0.007095	6	64	IL1R2,CCR6,CXCL5,CD40LG,CD274,IL5RA
