# Supplementary material for: Redox imbalance in COVID-19 pathophysiology
Source: Redox Biol. 2022 Sep 11;56:102465. doi: 10.1016/j.redox.2022.102465 (PMC9464257; doi:10.1016/j.redox.2022.102465)
Supplement: Multimedia component 3 [file mmc3.xlsx]

## Sheet: README
sheet	description
Sheet1	Pathways in GSEA MSigDB database with selected keywords and contain genes that significantly changed in the ICU vs control or non-ICU vs control data.
Sheet2	Detailed information of the selected pathways in sheet1.
Sheet3	Detailed information of genes in the selected pathways that have significant change in ICU vs control and non-ICU vs control data (different pathways may contain the same gene).
Sheet4	Genes in sheet3 categorized by keywords.

## Sheet: Sheet1
Pathways in GSEA MSigDB database with selected keywords and contain genes that significantly differentially expressed in the ICU vs control or non-ICU vs control data.
keywords	pathways
Albumin	HP_ABNORMAL_CIRCULATING_ALBUMIN_CONCENTRATION
Glutathione	GOBP_GLUTATHIONE_METABOLIC_PROCESS
Glutathione	KEGG_GLUTATHIONE_METABOLISM
Oxidative Stress	GOBP_RESPONSE_TO_OXIDATIVE_STRESS
Oxidative Stress	WEIGEL_OXIDATIVE_STRESS_RESPONSE
Oxidative Stress	WEIGEL_OXIDATIVE_STRESS_BY_HNE_AND_TBH
Oxidative Stress	WP_SIMPLIFIED_INTERACTION_MAP_BETWEEN_LOXL4_AND_OXIDATIVE_STRESS_PATHWAY
Oxidative Stress	WP_OXIDATIVE_STRESS
Oxidative Stress	WEIGEL_OXIDATIVE_STRESS_BY_HNE_AND_H2O2
Oxidative Stress	CHUANG_OXIDATIVE_STRESS_RESPONSE_DN
Phagocytosis	GOBP_PHAGOCYTOSIS
Phagocytosis	REACTOME_FCGAMMA_RECEPTOR_FCGR_DEPENDENT_PHAGOCYTOSIS
Phagocytosis	REACTOME_ROLE_OF_PHOSPHOLIPIDS_IN_PHAGOCYTOSIS
Phagocytosis	GOBP_PHAGOCYTOSIS_RECOGNITION
Phagocytosis	GOBP_REGULATION_OF_PHAGOCYTOSIS
Phagocytosis	GOBP_POSITIVE_REGULATION_OF_PHAGOCYTOSIS
Phagocytosis	KEGG_FC_GAMMA_R_MEDIATED_PHAGOCYTOSIS
Phagocytosis	WP_MICROGLIA_PATHOGEN_PHAGOCYTOSIS_PATHWAY
Phagocytosis	GOBP_POSITIVE_REGULATION_OF_PHAGOCYTOSIS_ENGULFMENT
Reactive Oxygen Species	GOBP_RESPONSE_TO_REACTIVE_OXYGEN_SPECIES
Reactive Oxygen Species	GOBP_REACTIVE_OXYGEN_SPECIES_METABOLIC_PROCESS
Reactive Oxygen Species	GOBP_REGULATION_OF_REACTIVE_OXYGEN_SPECIES_METABOLIC_PROCESS
Reactive Oxygen Species	GOBP_CELLULAR_RESPONSE_TO_REACTIVE_OXYGEN_SPECIES
Reactive Oxygen Species	GOBP_POSITIVE_REGULATION_OF_REACTIVE_OXYGEN_SPECIES_METABOLIC_PROCESS

## Sheet: Sheet2
Detailed information of the selected pathways in sheet1.
Pathway	Link	Genes
GOBP_GLUTATHIONE_METABOLIC_PROCESS	http://www.gsea-msigdb.org/gsea/msigdb/cards/GOBP_GLUTATHIONE_METABOLIC_PROCESS	ARL6IP5	PARK7	CLIC1	CLIC2	GSTO2	GGT6	CTNS	DPEP1	EEF1G	GSTA5	ETHE1	SLC7A11	G6PD	GSTT4	MMACHC	GGT1	GGT3P	GGT7	GGT5	OPLAH	GCLC	GCLM	HPGDS	GLO1	GPX1	GSR	GSS	GSTA1	GSTA2	GSTA3	GSTA4	GSTM1	GSTM2	GSTM3	GSTM4	GSTM5	GSTP1	GSTT1	GSTT2	GSTZ1	HAGH	IDH1	GSTK1	MGST2	NFE2L2	CHAC2	GLRX2	CLIC5
KEGG_GLUTATHIONE_METABOLISM	http://www.gsea-msigdb.org/gsea/msigdb/cards/KEGG_GLUTATHIONE_METABOLISM	SRM	GGT1	GSTP1	GSTT2	GSTT1	GSTZ1	RRM2B	SMS	PGD	GSTO1	GSTA5	MGST2	LAP3	MGST1	MGST3	GSTA3	GSTM1	GPX7	GSTA4	GPX6	GSTM4	GGCT	GSTM3	GSTM2	GSTM5	GSTA1	GSTA2	GSR	GSS	RRM1	RRM2	GCLC	GSTK1	GPX5	TXNDC12	GPX1	GPX2	GPX3	IDH2	GPX4	IDH1	OPLAH	GCLM	GGT6	ANPEP	GGT7	GSTO2	GGT5
WEIGEL_OXIDATIVE_STRESS_RESPONSE	http://www.gsea-msigdb.org/gsea/msigdb/cards/WEIGEL_OXIDATIVE_STRESS_RESPONSE	ID1	DNPH1	ITGB6	LCAT	CASK	GNAS	ZNF91	COMT	BAX	IGFBP2	NFKB1	NFIX	APP	MCM4	DAPK1	CAPNS1	NF2	AMPH	ARHGDIA	NR2F6	IER3	RBL2	CUX1	HMGA1	PIK3R2	BNIP3	CCNA2	POLD1	ADORA1	JUND	CDH3	ITGA5	FOS
WEIGEL_OXIDATIVE_STRESS_BY_HNE_AND_TBH	http://www.gsea-msigdb.org/gsea/msigdb/cards/WEIGEL_OXIDATIVE_STRESS_BY_HNE_AND_TBH	PPP3CA	DFFB	STAT6	MLH1	ITSN1	ATR	YBX3	PPP1CA	CPE	GPX2	IL9	EFNA4	TNFRSF1A	S100A1	IGF1R	ETS2	ERBB4	TSPAN31	CAPN2	ETS1	CREB1	BCL2L1	ITGA6	CTTN	REL	CTSL	MARK3	HSPA2	IL6ST	CD47	CDKN1C	GAK	TADA3	BAD	TERF1	ETV3	RXRB	MYLK	EZR	HBEGF	CLU	NME2	RARB	IL3	YWHAH	TCF3	NFATC1	BRAF
WP_SIMPLIFIED_INTERACTION_MAP_BETWEEN_LOXL4_AND_OXIDATIVE_STRESS_PATHWAY	http://www.gsea-msigdb.org/gsea/msigdb/cards/WP_SIMPLIFIED_INTERACTION_MAP_BETWEEN_LOXL4_AND_OXIDATIVE_STRESS_PATHWAY	LOXL4	MIR4640	NFE2L2	CDC37	PKD1	FGF7	SIRT1	TGFB1	MIR6511B1	COL2A1	MIR1181	DDR1	IGFBP7	BMP2	SUV39H1	ECSIT	FN1	EXOC6	NQO1	ANXA5	NRF1
WP_OXIDATIVE_STRESS	http://www.gsea-msigdb.org/gsea/msigdb/cards/WP_OXIDATIVE_STRESS	NOX4	NFKB1	TXN2	NOX3	FOS	HMOX1	CYBB	UGT1A6	MAPK14	SP1	MT1X	SOD1	GCLC	MAOA	SOD3	SOD2	SOD2-OT1	TXNRD1	NFE2L2	XDH	NFIX	JUNB	GPX3	GSTT2	GPX1	NOX5	CYP1A1	NOX1	MGST1	MAPK10	CAT	NQO1	TXNRD2	GSR
GOBP_RESPONSE_TO_OXIDATIVE_STRESS	http://www.gsea-msigdb.org/gsea/msigdb/cards/GOBP_RESPONSE_TO_OXIDATIVE_STRESS	ADA	MIR675	HDAC6	PPIF	SGK2	TRAP1	CDK2	DHRS2	ANGPTL7	NET1	SIGMAR1	LANCL1	TLR6	KLF2	RACK1	STK25	FBLN5	ATG7	PRDX4	ARL6IP5	TXNRD2	TXNIP	RGS14	CAMKK2	PPARGC1A	PRDX3	LIAS	RBPMS	RIPK3	PSIP1	ZNF277	PDCD10	TREX1	PNKP	PARK7	CHRNA4	CHUK	CYGB	ERCC8	AGAP3	LRRK2	CCR7	ABCC2	PLK3	COL1A1	CPEB2	PPARGC1B	NCOA7
WEIGEL_OXIDATIVE_STRESS_BY_HNE_AND_H2O2	http://www.gsea-msigdb.org/gsea/msigdb/cards/WEIGEL_OXIDATIVE_STRESS_BY_HNE_AND_H2O2	NFE2L1	GNB2	ARHGDIA	HGF	CCR1	MARCKSL1	FGFR1	CDKN2D	MYC	CCNT1	APC	FECH	CTNNB1	GTF2B	UBE2A	TANK	IL18	CDH2	GNB1	MYBL2	PAIP1	CDC20	CDC25A	F2R	TSC2	SPRY2	DDR2	ELK1	HINT1	ERBB2	ITGA7	SYP	JUN	CDK9	PHB	CSNK1G2
CHUANG_OXIDATIVE_STRESS_RESPONSE_DN	http://www.gsea-msigdb.org/gsea/msigdb/cards/CHUANG_OXIDATIVE_STRESS_RESPONSE_DN	TUBA1A	UNG	H4C3	UBE2C	NAB2	CCNA2	PLK1	UTRN	CHEK1	PPP1R7	ADCY3
GOBP_RESPONSE_TO_REACTIVE_OXYGEN_SPECIES	http://www.gsea-msigdb.org/gsea/msigdb/cards/GOBP_RESPONSE_TO_REACTIVE_OXYGEN_SPECIES	ADA	MIR675	HDAC6	PPIF	TRAP1	CDK2	NET1	SIGMAR1	KLF2	RACK1	STK25	FBLN5	TXNRD2	TXNIP	CAMKK2	PPARGC1A	PRDX3	RIPK3	ZNF277	PDCD10	TREX1	PARK7	CHUK	AGAP3	LRRK2	CCR7	PLK3	COL1A1	PPARGC1B	CRK	ROMO1	SIRPA	CRYAB	CRYGD	SESN3	CYP1B1	CYP2E1	DHFR	NQO1	DNM2	DPEP1	DUSP1	ECT2	EDN1	EEF2	EGFR	ENDOG	AKT1
GOBP_CELLULAR_RESPONSE_TO_REACTIVE_OXYGEN_SPECIES	http://www.gsea-msigdb.org/gsea/msigdb/cards/GOBP_CELLULAR_RESPONSE_TO_REACTIVE_OXYGEN_SPECIES	MIR675	HDAC6	PPIF	TRAP1	CDK2	NET1	SIGMAR1	KLF2	RACK1	STK25	FBLN5	CAMKK2	PRDX3	RIPK3	ZNF277	PDCD10	TREX1	PARK7	CHUK	AGAP3	LRRK2	PPARGC1B	CRK	ROMO1	SIRPA	CRYGD	CYP1B1	DHFR	NQO1	DNM2	DPEP1	ECT2	EGFR	ENDOG	AKT1	ERN1	ETS1	EZH2	FABP1	FANCC	FER	SETX	FOXO1	KDM6B	SIRT1	FOS	FXN	ABL1
GOBP_REACTIVE_OXYGEN_SPECIES_METABOLIC_PROCESS	http://www.gsea-msigdb.org/gsea/msigdb/cards/GOBP_REACTIVE_OXYGEN_SPECIES_METABOLIC_PROCESS	MIR675	HDAC6	TRAP1	RNF41	COQ7	CDKN1A	TLR6	KLF2	PRG3	FBLN5	PRDX4	MTCO2P12	NOXA1	PRDX3	RIPK3	PARK7	TMEM106A	TUSC2	CLCN3	CLU	LRRK2	NOXO1	CPS1	PXDNL	CRP	ROMO1	SIRPA	CRYAB	MAPK14	TICAM1	CCN2	CTNS	TAFA4	CX3CR1	CYBA	CYBB	CYP1A1	CYP1A2	CYP1B1	GADD45A	DHFR	CYB5R3	NQO1	DNM2	DRD5	AGT	AGTR1	AGTR2
GOBP_REGULATION_OF_REACTIVE_OXYGEN_SPECIES_METABOLIC_PROCESS	http://www.gsea-msigdb.org/gsea/msigdb/cards/GOBP_REGULATION_OF_REACTIVE_OXYGEN_SPECIES_METABOLIC_PROCESS	MIR675	HDAC6	TRAP1	RNF41	COQ7	CDKN1A	TLR6	KLF2	FBLN5	MTCO2P12	NOXA1	RIPK3	PARK7	TMEM106A	TUSC2	CLCN3	CLU	NOXO1	CRP	ROMO1	SIRPA	CRYAB	MAPK14	TICAM1	CTNS	CX3CR1	CYBA	CYP1B1	GADD45A	DHFR	DNM2	AGT	AGTR1	AGTR2	EDN1	EGFR	PIKFYVE	AKT1	F2	ABCD1	F2RL1	PTK2B	ABCD2	SIRT2	FOXM1	SIRT5	SIRT3	NNT
GOBP_POSITIVE_REGULATION_OF_REACTIVE_OXYGEN_SPECIES_METABOLIC_PROCESS	http://www.gsea-msigdb.org/gsea/msigdb/cards/GOBP_POSITIVE_REGULATION_OF_REACTIVE_OXYGEN_SPECIES_METABOLIC_PROCESS	MIR675	RNF41	CDKN1A	TLR6	KLF2	MTCO2P12	RIPK3	PARK7	TMEM106A	CLCN3	CLU	CRP	ROMO1	MAPK14	TICAM1	CYBA	GADD45A	DNM2	AGT	AGTR1	AGTR2	EDN1	EGFR	AKT1	F2	F2RL1	PTK2B	NNT	DDAH2	DDAH1	FPR2	MTOR	GNAI2	GNAI3	H19	GRB2	GRIN1	GSTP1	HBB	HSP90AA1	HSP90AB1	ICAM1	IFNG	IL1B	INSR	ITGAM	ITGB2	JAK2
HP_ABNORMAL_CIRCULATING_ALBUMIN_CONCENTRATION	http://www.gsea-msigdb.org/gsea/msigdb/cards/HP_ABNORMAL_CIRCULATING_ALBUMIN_CONCENTRATION	MST1	IL12A	PMM2	PDSS2	TDP1	NPHS1	FN1	FOXP3	ARHGDIA	OSGEP	FARSB	POU2AF1	TTC37	SPIB	TFAM	NUP133	ACTN4	TET2	ALG8	APTX	VPS33A	TKFC	PET100	MMEL1	WDR73	SGPL1	NUP107	PIK3R5	DGUOK	FARSA	SAR1B	PRF1	IRF5	TNPO3	TNFSF15	B2M	BMPR1A	CD55	PTPRO	SMAD4	COQ2	AHCY	PLCE1	SLC25A13	MPI	CCBE1	MAGI2	ALB
WP_MICROGLIA_PATHOGEN_PHAGOCYTOSIS_PATHWAY	http://www.gsea-msigdb.org/gsea/msigdb/cards/WP_MICROGLIA_PATHOGEN_PHAGOCYTOSIS_PATHWAY	RAC2	PIK3C2A	SYK	RAC3	ARPC1B	PIK3C3	ITGAM	FCER1G	CYBB	TREM1	CYBA	PIK3R6	C1QA	VAV3	PLCG2	C1QB	PTPN6	NCF2	C1QC	PIK3R3	NCF4	LAT	RAC1	FCGR1A	NCKAP1L	PIK3CG	PIK3R1	PIK3R2	LYN	VAV2	HCK	PIK3CA	PIK3CB	PIK3CD	NCF1	SIGLEC7	TYROBP	ITGB2	TREM2	VAV1
GOBP_PHAGOCYTOSIS	http://www.gsea-msigdb.org/gsea/msigdb/cards/GOBP_PHAGOCYTOSIS	ABI1	IGLL5	NR1H3	ARPC5	ARPC4	ARPC3	ARPC1B	ACTR3	ACTR2	ARPC2	WASF2	IGHV2-70D	IGHV1-69D	IGHV3-64D	SIRPB1	ABCA7	RACK1	VAV3	BAIAP2	MERTK	CEBPE	ARPC1A	NCKAP1	CEACAM4	LMAN2	RAB31	CORO1A	TREX1	LYST	CD300A	TUSC2	XKR4	CLCN3	CLN3	PLD4	SPACA3	ADORA1	ADORA2A	CRK	CRP	SIRPA	CSK	CD300LF	WIPF2	TAFA4	CYBA	DNM2	DOCK1
GOBP_PHAGOCYTOSIS_RECOGNITION	http://www.gsea-msigdb.org/gsea/msigdb/cards/GOBP_PHAGOCYTOSIS_RECOGNITION	IGLL5	IGHV2-70D	IGHV1-69D	IGHV3-64D	CRP	FCN1	FCN2	JMJD6	IGHV7-81	IGHV6-1	IGHV5-10-1	IGHV5-51	IGHV4-61	IGHV4-59	IGHV4-39	IGHV4-34	IGHV4-31	IGHV4-28	IGHV4-4	IGHV3-74	IGHV3-73	IGHV3-72	IGHV3-66	IGHV3-64	IGHV3-53	IGHV3-49	IGHV3-48	IGHV3-43	IGHV3-38	IGHV3-35	IGHV3-33	IGHV3-30	IGHV3-23	IGHV3-21	IGHV3-20	IGHV3-16	IGHV3-15	IGHV3-13	IGHV3-11	IGHV3-7	IGHV2-70	IGHV2-26	IGHV2-5	IGHV1-69-2	IGHV1-69	IGHV1-58	IGHV1-45	IGHV1-24
GOBP_REGULATION_OF_PHAGOCYTOSIS	http://www.gsea-msigdb.org/gsea/msigdb/cards/GOBP_REGULATION_OF_PHAGOCYTOSIS	SIRPB1	ABCA7	RACK1	MERTK	LMAN2	RAB31	CD300A	SPACA3	SIRPA	CSK	CD300LF	CYBA	DNM2	DOCK2	ANO6	AHSG	F2RL1	FCER1G	FCGR2B	FGR	SYT11	FPR2	ALOX15	APPL1	GAS6	STAP1	GATA2	RAPGEF1	PYCARD	HCK	NCKAP1L	HMGB1	APOA1	APOA2	IFNG	IL1B	IL2RB	IL2RG	IL15	IL15RA	ITGA2	ITGAV	MYO18A	LRP1	MIR17	MIR181B1	MIR183	MIR20A
GOBP_POSITIVE_REGULATION_OF_PHAGOCYTOSIS	http://www.gsea-msigdb.org/gsea/msigdb/cards/GOBP_POSITIVE_REGULATION_OF_PHAGOCYTOSIS	SIRPB1	ABCA7	MERTK	LMAN2	RAB31	SPACA3	SIRPA	CD300LF	CYBA	DNM2	DOCK2	ANO6	AHSG	F2RL1	FCER1G	FCGR2B	FPR2	GAS6	STAP1	GATA2	RAPGEF1	PYCARD	NCKAP1L	APOA1	APOA2	IFNG	IL1B	IL2RB	IL2RG	IL15	IL15RA	ITGA2	MYO18A	LRP1	MIR17	MIR183	MIR20A	MFGE8	PLA2G5	TREM2	PPARG	APPL2	SIRPG	LYAR	AZU1	CAMK1D	PTPRC	PTPRJ
GOBP_POSITIVE_REGULATION_OF_PHAGOCYTOSIS_ENGULFMENT	http://www.gsea-msigdb.org/gsea/msigdb/cards/GOBP_POSITIVE_REGULATION_OF_PHAGOCYTOSIS_ENGULFMENT	ABCA7	RAB31	ANO6	F2RL1	STAP1	GATA2	NCKAP1L	ITGA2	TREM2	PPARG	APPL2	C3	CD36
KEGG_FC_GAMMA_R_MEDIATED_PHAGOCYTOSIS	http://www.gsea-msigdb.org/gsea/msigdb/cards/KEGG_FC_GAMMA_R_MEDIATED_PHAGOCYTOSIS	FCGR1A	SPHK1	PIP4K2B	WASF2	PLA2G6	VAV1	WASF1	PLA2G4B	PIKFYVE	VASP	AKT1	AKT2	PIP5K1A	AMPH	DOCK2	PIP5K1B	ARPC4	ARPC5	AKT3	VAV2	ARPC1B	ARPC3	SCIN	WASF3	FCGR2A	FCGR3A	FCGR2B	PIK3R5	DNM2	CFL2	CFL1	PIP5K1C	PLA2G4E	ASAP2	DNM3	PAK1	CRK	CRKL	PLCG1	PLCG2	PLD1	ARPC5L	PLD2	CDC42	PRKCB	RAF1	PRKCA	ARF6
REACTOME_FCGAMMA_RECEPTOR_FCGR_DEPENDENT_PHAGOCYTOSIS	http://www.gsea-msigdb.org/gsea/msigdb/cards/REACTOME_FCGAMMA_RECEPTOR_FCGR_DEPENDENT_PHAGOCYTOSIS	FGR	BTK	FYN	WAS	PIK3CB	CYFIP2	NCKAP1	ELMO2	CDC42	ACTB	PLD1	HSP90AA1	HSP90AB1	ITPR3	ABL1	MYO9B	MAPK1	MYH9	HCK	MAPK3	PLD3	PIK3R2	WASL	LIMK1	ARPC3	WASF1	ACTR3	WIPF1	PIK3CA	WIPF3	ITPR2	NCKAP1L	PLCG1	MYH2	PLD2	ARPC1B	WASF3	VAV3	RAC1	ABI1	ACTR2	ABI2	VAV1	FCGR2A	MYO10	PIK3R1	PLPP5	PAK1
REACTOME_ROLE_OF_PHOSPHOLIPIDS_IN_PHAGOCYTOSIS	http://www.gsea-msigdb.org/gsea/msigdb/cards/REACTOME_ROLE_OF_PHOSPHOLIPIDS_IN_PHAGOCYTOSIS	PIK3CB	PLD1	ITPR3	PLD3	PIK3R2	PIK3CA	ITPR2	PLCG1	PLD2	FCGR2A	PIK3R1	PLPP5	FCGR1A	ITPR1	CD3G	PRKCD	SYK	PLD4	AHCYL1	PRKCE	PLA2G6	PLCG2	CD247	FCGR3A	PLPP4	IGKV4-1	IGKV5-2	IGKV3D-20	IGLV6-57	IGLV1-51	IGLV1-47	IGLV1-44	IGLV7-43	IGLV1-40	IGLV3-27	IGLV3-25	IGLV2-23	IGLV3-21	IGLV3-19	IGLV2-14	IGLV2-11	IGLV3-1	IGLC2	IGLC3	IGHG4	IGHG2	IGHG1	IGHV1-2
[truncated: 396 more columns]

## Sheet: Sheet3
Detailed information of genes in the selected pathways that significantly differentially expressed in ICU vs control and non-ICU vs control data (different pathways may contain the same gene).
gene_symbol	pathway	NonICUvsCon_Change	ICUvsCon_Change	Control_P.72_S23	Control_N.68_S25	Control_N.70_S26	Control_N.72_S27	Control_N.77_S28	NonICU_P.01_S1	NonICU_P.06_S4	NonICU_P.07_S5	NonICU_P.08_S6	NonICU_P.10_S7	NonICU_P.14_S10	NonICU_P.15_S11	NonICU_P.17_S12	ICU_P.02_S2	ICU_P.05_S3	ICU_P.12_S8	ICU_P.13_S9	ICU_P.21_S13	ICU_P.57_S14	ICU_P.63_S15	ICU_P.64_S16
ALOX15	GOBP_REGULATION_OF_PHAGOCYTOSIS	decr	decr	3.43839	3.52917	3.87537	3.11549	0.280018	0.0998907	0.0598785	0.0001	0.0346694	0.104752	0.112852	0.345976	0.227556	0.0201712	0.24159	1.23002	0.0001	1.73576	0.0654464	0.325037	0.420726
ALOX15	GOBP_PHAGOCYTOSIS	decr	decr	3.43839	3.52917	3.87537	3.11549	0.280018	0.0998907	0.0598785	0.0001	0.0346694	0.104752	0.112852	0.345976	0.227556	0.0201712	0.24159	1.23002	0.0001	1.73576	0.0654464	0.325037	0.420726
AMPH	WEIGEL_OXIDATIVE_STRESS_RESPONSE	nchg	incr	0.0796843	0.330875	0.22478	0.158543	0.681692	1.36329	1.70249	2.22222	1.4263	2.18414	0.79685	1.08826	1.17696	2.55193	1.37085	0.216681	2.27511	0.287971	1.79469	1.40841	2.06792
AMPH	KEGG_FC_GAMMA_R_MEDIATED_PHAGOCYTOSIS	nchg	incr	0.0796843	0.330875	0.22478	0.158543	0.681692	1.36329	1.70249	2.22222	1.4263	2.18414	0.79685	1.08826	1.17696	2.55193	1.37085	0.216681	2.27511	0.287971	1.79469	1.40841	2.06792
AZU1	GOBP_POSITIVE_REGULATION_OF_PHAGOCYTOSIS	nchg	incr	2.1283	1.36465	3.99244	2.09216	4.78916	1.42565	4.2552	4.92427	2.42061	4.5279	2.61916	2.97098	3.18991	5.85347	6.89911	8.54836	1.70525	7.50043	4.60947	4.2322	7.16184
AZU1	GOBP_REGULATION_OF_PHAGOCYTOSIS	nchg	incr	2.1283	1.36465	3.99244	2.09216	4.78916	1.42565	4.2552	4.92427	2.42061	4.5279	2.61916	2.97098	3.18991	5.85347	6.89911	8.54836	1.70525	7.50043	4.60947	4.2322	7.16184
AZU1	GOBP_PHAGOCYTOSIS	nchg	incr	2.1283	1.36465	3.99244	2.09216	4.78916	1.42565	4.2552	4.92427	2.42061	4.5279	2.61916	2.97098	3.18991	5.85347	6.89911	8.54836	1.70525	7.50043	4.60947	4.2322	7.16184
CCR7	GOBP_RESPONSE_TO_OXIDATIVE_STRESS	decr	decr	6.04563	5.11592	6.01449	6.02374	1.87782	3.68132	3.25318	2.80012	3.48315	1.17546	3.16305	3.65437	3.62717	2.52993	3.49566	4.91836	2.23019	2.07557	4.72515	3.46487	2.12568
CCR7	GOBP_RESPONSE_TO_REACTIVE_OXYGEN_SPECIES	decr	decr	6.04563	5.11592	6.01449	6.02374	1.87782	3.68132	3.25318	2.80012	3.48315	1.17546	3.16305	3.65437	3.62717	2.52993	3.49566	4.91836	2.23019	2.07557	4.72515	3.46487	2.12568
CDKN1C	WEIGEL_OXIDATIVE_STRESS_BY_HNE_AND_TBH	decr	decr	3.13838	2.1912	3.37799	2.83172	1.70441	0.644226	0.771506	0.394053	0.729	0.578	0.563022	0.549682	0.886343	0.701762	0.597264	1.60214	0.577332	1.81531	0.721448	0.564873	2.29938
ELANE	GOBP_PHAGOCYTOSIS	nchg	incr	1.54852	0.737643	2.95308	1.44008	4.06985	0.846175	3.67326	4.66839	1.77049	4.91306	2.03711	2.06224	2.32418	4.85339	6.27227	8.10515	1.01597	6.50673	4.30385	3.83698	6.85799
FCGR1A	REACTOME_ROLE_OF_PHOSPHOLIPIDS_IN_PHAGOCYTOSIS	incr	nchg	2.05217	2.0421	2.04384	1.98606	3.56418	3.52408	3.49415	5.10153	2.29776	4.88965	5.28291	4.6968	4.32829	3.53968	2.89758	3.12033	4.60643	4.34464	4.21147	3.52867	4.7154
FCGR1A	KEGG_FC_GAMMA_R_MEDIATED_PHAGOCYTOSIS	incr	nchg	2.05217	2.0421	2.04384	1.98606	3.56418	3.52408	3.49415	5.10153	2.29776	4.88965	5.28291	4.6968	4.32829	3.53968	2.89758	3.12033	4.60643	4.34464	4.21147	3.52867	4.7154
FCGR1A	REACTOME_FCGAMMA_RECEPTOR_FCGR_DEPENDENT_PHAGOCYTOSIS	incr	nchg	2.05217	2.0421	2.04384	1.98606	3.56418	3.52408	3.49415	5.10153	2.29776	4.88965	5.28291	4.6968	4.32829	3.53968	2.89758	3.12033	4.60643	4.34464	4.21147	3.52867	4.7154
FCGR1A	GOBP_PHAGOCYTOSIS	incr	nchg	2.05217	2.0421	2.04384	1.98606	3.56418	3.52408	3.49415	5.10153	2.29776	4.88965	5.28291	4.6968	4.32829	3.53968	2.89758	3.12033	4.60643	4.34464	4.21147	3.52867	4.7154
FCGR1A	WP_MICROGLIA_PATHOGEN_PHAGOCYTOSIS_PATHWAY	incr	nchg	2.05217	2.0421	2.04384	1.98606	3.56418	3.52408	3.49415	5.10153	2.29776	4.88965	5.28291	4.6968	4.32829	3.53968	2.89758	3.12033	4.60643	4.34464	4.21147	3.52867	4.7154
FN1	HP_ABNORMAL_CIRCULATING_ALBUMIN_CONCENTRATION	incr	nchg	0.285566	0.230447	0.135481	0.287587	0.743582	1.02359	2.17637	2.67485	2.18386	0.264733	1.31687	1.45208	1.72142	1.93904	4.16389	0.847054	0.929989	0.036188	0.977876	0.868735	1.02819
FN1	WP_SIMPLIFIED_INTERACTION_MAP_BETWEEN_LOXL4_AND_OXIDATIVE_STRESS_PATHWAY	incr	nchg	0.285566	0.230447	0.135481	0.287587	0.743582	1.02359	2.17637	2.67485	2.18386	0.264733	1.31687	1.45208	1.72142	1.93904	4.16389	0.847054	0.929989	0.036188	0.977876	0.868735	1.02819
FOXM1	GOBP_REACTIVE_OXYGEN_SPECIES_METABOLIC_PROCESS	nchg	incr	0.464311	0.684377	1.10042	0.596163	1.41139	1.2872	2.02542	1.59478	0.682928	1.56984	0.74538	1.01535	0.850522	1.60764	2.53523	2.61522	1.15887	2.72161	1.66864	2.90344	1.56528
FOXM1	GOBP_REGULATION_OF_REACTIVE_OXYGEN_SPECIES_METABOLIC_PROCESS	nchg	incr	0.464311	0.684377	1.10042	0.596163	1.41139	1.2872	2.02542	1.59478	0.682928	1.56984	0.74538	1.01535	0.850522	1.60764	2.53523	2.61522	1.15887	2.72161	1.66864	2.90344	1.56528
GATA2	GOBP_POSITIVE_REGULATION_OF_PHAGOCYTOSIS_ENGULFMENT	decr	decr	3.4944	3.79735	2.2516	3.44505	1.39243	1.27493	0.768938	0.795347	0.977119	0.373123	1.1171	1.2404	1.22628	1.4586	1.45904	2.47453	0.821269	1.93016	1.09393	0.870833	1.1312
GATA2	GOBP_REGULATION_OF_PHAGOCYTOSIS	decr	decr	3.4944	3.79735	2.2516	3.44505	1.39243	1.27493	0.768938	0.795347	0.977119	0.373123	1.1171	1.2404	1.22628	1.4586	1.45904	2.47453	0.821269	1.93016	1.09393	0.870833	1.1312
GATA2	GOBP_POSITIVE_REGULATION_OF_PHAGOCYTOSIS	decr	decr	3.4944	3.79735	2.2516	3.44505	1.39243	1.27493	0.768938	0.795347	0.977119	0.373123	1.1171	1.2404	1.22628	1.4586	1.45904	2.47453	0.821269	1.93016	1.09393	0.870833	1.1312
GATA2	GOBP_PHAGOCYTOSIS	decr	decr	3.4944	3.79735	2.2516	3.44505	1.39243	1.27493	0.768938	0.795347	0.977119	0.373123	1.1171	1.2404	1.22628	1.4586	1.45904	2.47453	0.821269	1.93016	1.09393	0.870833	1.1312
IGHA1	GOBP_PHAGOCYTOSIS_RECOGNITION	incr	incr	5.87322	6.34159	6.57007	6.18109	6.60793	9.95367	9.65985	9.64136	7.36063	10.4218	7.40482	8.3854	8.18235	8.2009	10.2958	10.32	9.57798	6.19166	10.2211	11.7024	8.36049
IGHA1	GOBP_PHAGOCYTOSIS	incr	incr	5.87322	6.34159	6.57007	6.18109	6.60793	9.95367	9.65985	9.64136	7.36063	10.4218	7.40482	8.3854	8.18235	8.2009	10.2958	10.32	9.57798	6.19166	10.2211	11.7024	8.36049
IGHA2	GOBP_PHAGOCYTOSIS	incr	nchg	3.90316	3.98374	5.19153	3.81573	5.23351	6.34166	8.36748	5.06901	6.02892	7.94551	4.11348	4.84961	5.25921	4.6768	5.33081	7.57636	5.46806	2.30767	5.21604	8.37878	4.54747
IGHA2	GOBP_PHAGOCYTOSIS_RECOGNITION	incr	nchg	3.90316	3.98374	5.19153	3.81573	5.23351	6.34166	8.36748	5.06901	6.02892	7.94551	4.11348	4.84961	5.25921	4.6768	5.33081	7.57636	5.46806	2.30767	5.21604	8.37878	4.54747
IGHG3	GOBP_PHAGOCYTOSIS	incr	incr	2.73798	2.39576	4.342	3.08007	3.4779	5.77964	8.51786	6.28574	2.65808	4.86984	3.96301	5.03564	4.2815	6.33	8.42526	7.265	4.98652	4.616	7.50385	8.05137	4.59257
IGHG3	GOBP_PHAGOCYTOSIS_RECOGNITION	incr	incr	2.73798	2.39576	4.342	3.08007	3.4779	5.77964	8.51786	6.28574	2.65808	4.86984	3.96301	5.03564	4.2815	6.33	8.42526	7.265	4.98652	4.616	7.50385	8.05137	4.59257
IGHG4	REACTOME_ROLE_OF_PHOSPHOLIPIDS_IN_PHAGOCYTOSIS	incr	incr	1.9286	1.49407	1.97737	1.97833	1.43956	3.3658	6.41237	4.16413	1.9563	3.89405	1.65341	2.18372	2.30006	4.69935	4.71692	4.54163	2.75674	1.42889	4.54031	6.14953	2.54717
IGHG4	REACTOME_FCGAMMA_RECEPTOR_FCGR_DEPENDENT_PHAGOCYTOSIS	incr	incr	1.9286	1.49407	1.97737	1.97833	1.43956	3.3658	6.41237	4.16413	1.9563	3.89405	1.65341	2.18372	2.30006	4.69935	4.71692	4.54163	2.75674	1.42889	4.54031	6.14953	2.54717
IGHG4	GOBP_PHAGOCYTOSIS	incr	incr	1.9286	1.49407	1.97737	1.97833	1.43956	3.3658	6.41237	4.16413	1.9563	3.89405	1.65341	2.18372	2.30006	4.69935	4.71692	4.54163	2.75674	1.42889	4.54031	6.14953	2.54717
IGHG4	GOBP_PHAGOCYTOSIS_RECOGNITION	incr	incr	1.9286	1.49407	1.97737	1.97833	1.43956	3.3658	6.41237	4.16413	1.9563	3.89405	1.65341	2.18372	2.30006	4.69935	4.71692	4.54163	2.75674	1.42889	4.54031	6.14953	2.54717
IGHV1-18	GOBP_PHAGOCYTOSIS_RECOGNITION	incr	incr	3.8756	3.40168	4.61801	3.6139	3.48986	5.57007	6.67712	5.51323	3.50165	7.64927	3.30155	4.23126	3.7255	5.24255	7.49313	6.55097	4.98118	4.29735	5.3174	7.64568	3.19627
IGHV1-18	GOBP_PHAGOCYTOSIS	incr	incr	3.8756	3.40168	4.61801	3.6139	3.48986	5.57007	6.67712	5.51323	3.50165	7.64927	3.30155	4.23126	3.7255	5.24255	7.49313	6.55097	4.98118	4.29735	5.3174	7.64568	3.19627
IGHV1-24	GOBP_PHAGOCYTOSIS	incr	incr	2.22152	1.14395	3.4006	2.25957	1.32882	4.74486	7.31631	6.50576	2.22902	6.32784	3.57533	4.89923	3.52311	6.20474	8.32381	8.47861	4.68618	2.73449	8.14579	9.63795	4.03168
IGHV1-24	GOBP_PHAGOCYTOSIS_RECOGNITION	incr	incr	2.22152	1.14395	3.4006	2.25957	1.32882	4.74486	7.31631	6.50576	2.22902	6.32784	3.57533	4.89923	3.52311	6.20474	8.32381	8.47861	4.68618	2.73449	8.14579	9.63795	4.03168
IGHV1-45	GOBP_PHAGOCYTOSIS_RECOGNITION	incr	incr	0.793125	0.731142	1.41987	0.315546	0.158814	6.8239	2.51556	3.40654	0.547033	2.32327	0.694378	0.901085	0.981089	2.24139	2.36644	1.83103	3.96859	0.646702	5.28299	1.83235	0.438402
IGHV1-45	GOBP_PHAGOCYTOSIS	incr	incr	0.793125	0.731142	1.41987	0.315546	0.158814	6.8239	2.51556	3.40654	0.547033	2.32327	0.694378	0.901085	0.981089	2.24139	2.36644	1.83103	3.96859	0.646702	5.28299	1.83235	0.438402
IGHV1-46	REACTOME_ROLE_OF_PHOSPHOLIPIDS_IN_PHAGOCYTOSIS	incr	incr	3.19248	2.31016	2.56758	2.33139	2.52816	4.8191	6.78346	6.12544	3.7689	5.75013	3.60005	4.37389	3.62785	6.1233	6.32724	5.94735	6.15805	3.14128	5.8155	7.60735	4.72164
IGHV1-46	REACTOME_FCGAMMA_RECEPTOR_FCGR_DEPENDENT_PHAGOCYTOSIS	incr	incr	3.19248	2.31016	2.56758	2.33139	2.52816	4.8191	6.78346	6.12544	3.7689	5.75013	3.60005	4.37389	3.62785	6.1233	6.32724	5.94735	6.15805	3.14128	5.8155	7.60735	4.72164
IGHV1-58	GOBP_PHAGOCYTOSIS	nchg	incr	1.4382	0.52606	1.79248	0.450685	0.551166	1.97848	4.85199	2.06075	0.635318	2.62031	1.28827	2.08842	1.44965	3.25131	5.42243	7.24872	1.11653	1.0916	3.61763	5.44766	1.16523
IGHV1-58	GOBP_PHAGOCYTOSIS_RECOGNITION	nchg	incr	1.4382	0.52606	1.79248	0.450685	0.551166	1.97848	4.85199	2.06075	0.635318	2.62031	1.28827	2.08842	1.44965	3.25131	5.42243	7.24872	1.11653	1.0916	3.61763	5.44766	1.16523
IGHV1-69	GOBP_PHAGOCYTOSIS	nchg	incr	0.793125	0.632242	2.33373	2.10422	1.45658	4.28656	3.53802	2.56906	1.46043	3.95353	1.09308	1.6136	1.75731	3.90257	5.87691	3.2775	4.16073	1.0916	3.83506	4.62587	2.12859
IGHV1-69	GOBP_PHAGOCYTOSIS_RECOGNITION	nchg	incr	0.793125	0.632242	2.33373	2.10422	1.45658	4.28656	3.53802	2.56906	1.46043	3.95353	1.09308	1.6136	1.75731	3.90257	5.87691	3.2775	4.16073	1.0916	3.83506	4.62587	2.12859
IGHV1-69	REACTOME_ROLE_OF_PHOSPHOLIPIDS_IN_PHAGOCYTOSIS	nchg	incr	0.793125	0.632242	2.33373	2.10422	1.45658	4.28656	3.53802	2.56906	1.46043	3.95353	1.09308	1.6136	1.75731	3.90257	5.87691	3.2775	4.16073	1.0916	3.83506	4.62587	2.12859
IGHV1-69	REACTOME_FCGAMMA_RECEPTOR_FCGR_DEPENDENT_PHAGOCYTOSIS	nchg	incr	0.793125	0.632242	2.33373	2.10422	1.45658	4.28656	3.53802	2.56906	1.46043	3.95353	1.09308	1.6136	1.75731	3.90257	5.87691	3.2775	4.16073	1.0916	3.83506	4.62587	2.12859
IGHV2-70	REACTOME_ROLE_OF_PHOSPHOLIPIDS_IN_PHAGOCYTOSIS	incr	incr	1.33651	1.50773	2.47709	0.882501	0.544754	4.00318	5.31866	5.82943	1.2411	4.3811	1.21451	1.54817	1.91618	3.37136	3.48464	5.40473	0.957918	0.948177	2.55186	7.84658	4.73094
IGHV2-70	REACTOME_FCGAMMA_RECEPTOR_FCGR_DEPENDENT_PHAGOCYTOSIS	incr	incr	1.33651	1.50773	2.47709	0.882501	0.544754	4.00318	5.31866	5.82943	1.2411	4.3811	1.21451	1.54817	1.91618	3.37136	3.48464	5.40473	0.957918	0.948177	2.55186	7.84658	4.73094
IGHV2-70	GOBP_PHAGOCYTOSIS	incr	incr	1.33651	1.50773	2.47709	0.882501	0.544754	4.00318	5.31866	5.82943	1.2411	4.3811	1.21451	1.54817	1.91618	3.37136	3.48464	5.40473	0.957918	0.948177	2.55186	7.84658	4.73094
IGHV2-70	GOBP_PHAGOCYTOSIS_RECOGNITION	incr	incr	1.33651	1.50773	2.47709	0.882501	0.544754	4.00318	5.31866	5.82943	1.2411	4.3811	1.21451	1.54817	1.91618	3.37136	3.48464	5.40473	0.957918	0.948177	2.55186	7.84658	4.73094
IGHV3-11	REACTOME_FCGAMMA_RECEPTOR_FCGR_DEPENDENT_PHAGOCYTOSIS	incr	incr	3.17957	3.32459	3.87775	2.5875	2.55696	5.19867	6.67863	4.9927	2.62372	5.25134	3.85755	4.74444	4.12498	5.43601	7.57444	8.84297	2.79643	1.02634	5.80644	7.34296	6.29437
IGHV3-11	GOBP_PHAGOCYTOSIS_RECOGNITION	incr	incr	3.17957	3.32459	3.87775	2.5875	2.55696	5.19867	6.67863	4.9927	2.62372	5.25134	3.85755	4.74444	4.12498	5.43601	7.57444	8.84297	2.79643	1.02634	5.80644	7.34296	6.29437
IGHV3-11	GOBP_PHAGOCYTOSIS	incr	incr	3.17957	3.32459	3.87775	2.5875	2.55696	5.19867	6.67863	4.9927	2.62372	5.25134	3.85755	4.74444	4.12498	5.43601	7.57444	8.84297	2.79643	1.02634	5.80644	7.34296	6.29437
IGHV3-11	REACTOME_ROLE_OF_PHOSPHOLIPIDS_IN_PHAGOCYTOSIS	incr	incr	3.17957	3.32459	3.87775	2.5875	2.55696	5.19867	6.67863	4.9927	2.62372	5.25134	3.85755	4.74444	4.12498	5.43601	7.57444	8.84297	2.79643	1.02634	5.80644	7.34296	6.29437
IGHV3-20	GOBP_PHAGOCYTOSIS_RECOGNITION	incr	incr	0.650755	1.77384	2.44236	2.77947	1.03335	3.95288	5.37619	3.68873	2.89805	7.14993	2.49466	3.24142	3.27155	3.16826	5.77389	4.17412	2.39177	0.731043	6.8737	2.78463	3.35487
IGHV3-20	GOBP_PHAGOCYTOSIS	incr	incr	0.650755	1.77384	2.44236	2.77947	1.03335	3.95288	5.37619	3.68873	2.89805	7.14993	2.49466	3.24142	3.27155	3.16826	5.77389	4.17412	2.39177	0.731043	6.8737	2.78463	3.35487
IGHV3-23	GOBP_PHAGOCYTOSIS_RECOGNITION	nchg	incr	5.61098	5.0056	6.19272	5.24902	4.48538	7.34835	7.86048	7.033	5.51469	7.1186	4.91923	5.57358	5.68138	6.99377	8.20535	7.52868	7.8572	2.73449	8.04161	9.66574	5.52636
IGHV3-23	GOBP_PHAGOCYTOSIS	nchg	incr	5.61098	5.0056	6.19272	5.24902	4.48538	7.34835	7.86048	7.033	5.51469	7.1186	4.91923	5.57358	5.68138	6.99377	8.20535	7.52868	7.8572	2.73449	8.04161	9.66574	5.52636
IGHV3-23	REACTOME_FCGAMMA_RECEPTOR_FCGR_DEPENDENT_PHAGOCYTOSIS	nchg	incr	5.61098	5.0056	6.19272	5.24902	4.48538	7.34835	7.86048	7.033	5.51469	7.1186	4.91923	5.57358	5.68138	6.99377	8.20535	7.52868	7.8572	2.73449	8.04161	9.66574	5.52636
IGHV3-23	REACTOME_ROLE_OF_PHOSPHOLIPIDS_IN_PHAGOCYTOSIS	nchg	incr	5.61098	5.0056	6.19272	5.24902	4.48538	7.34835	7.86048	7.033	5.51469	7.1186	4.91923	5.57358	5.68138	6.99377	8.20535	7.52868	7.8572	2.73449	8.04161	9.66574	5.52636
IGHV3-30	GOBP_PHAGOCYTOSIS	nchg	incr	4.51736	3.38659	4.78204	2.61653	2.86399	5.17276	8.10427	6.32414	2.04786	4.55471	4.36994	5.60927	4.72996	6.11446	8.28095	8.26651	5.34384	0.249233	5.85116	9.92601	4.77874
IGHV3-30	GOBP_PHAGOCYTOSIS_RECOGNITION	nchg	incr	4.51736	3.38659	4.78204	2.61653	2.86399	5.17276	8.10427	6.32414	2.04786	4.55471	4.36994	5.60927	4.72996	6.11446	8.28095	8.26651	5.34384	0.249233	5.85116	9.92601	4.77874
IGHV3-30	REACTOME_ROLE_OF_PHOSPHOLIPIDS_IN_PHAGOCYTOSIS	nchg	incr	4.51736	3.38659	4.78204	2.61653	2.86399	5.17276	8.10427	6.32414	2.04786	4.55471	4.36994	5.60927	4.72996	6.11446	8.28095	8.26651	5.34384	0.249233	5.85116	9.92601	4.77874
IGHV3-30	REACTOME_FCGAMMA_RECEPTOR_FCGR_DEPENDENT_PHAGOCYTOSIS	nchg	incr	4.51736	3.38659	4.78204	2.61653	2.86399	5.17276	8.10427	6.32414	2.04786	4.55471	4.36994	5.60927	4.72996	6.11446	8.28095	8.26651	5.34384	0.249233	5.85116	9.92601	4.77874
IGHV3-53	REACTOME_ROLE_OF_PHOSPHOLIPIDS_IN_PHAGOCYTOSIS	incr	incr	3.13767	2.68601	3.52821	2.65535	2.59546	7.12546	7.19437	4.60713	2.02461	5.04118	3.11917	4.00818	3.85039	4.82769	6.90294	6.16015	6.22493	1.5832	4.75807	7.29714	3.50897
IGHV3-53	REACTOME_FCGAMMA_RECEPTOR_FCGR_DEPENDENT_PHAGOCYTOSIS	incr	incr	3.13767	2.68601	3.52821	2.65535	2.59546	7.12546	7.19437	4.60713	2.02461	5.04118	3.11917	4.00818	3.85039	4.82769	6.90294	6.16015	6.22493	1.5832	4.75807	7.29714	3.50897
IGHV3-53	GOBP_PHAGOCYTOSIS	incr	incr	3.13767	2.68601	3.52821	2.65535	2.59546	7.12546	7.19437	4.60713	2.02461	5.04118	3.11917	4.00818	3.85039	4.82769	6.90294	6.16015	6.22493	1.5832	4.75807	7.29714	3.50897
IGHV3-53	GOBP_PHAGOCYTOSIS_RECOGNITION	incr	incr	3.13767	2.68601	3.52821	2.65535	2.59546	7.12546	7.19437	4.60713	2.02461	5.04118	3.11917	4.00818	3.85039	4.82769	6.90294	6.16015	6.22493	1.5832	4.75807	7.29714	3.50897
IGHV3-66	GOBP_PHAGOCYTOSIS_RECOGNITION	incr	incr	2.07127	1.95757	2.69318	2.88933	1.58213	5.68428	6.91424	4.21687	2.08909	6.5411	2.33693	3.21894	3.54788	3.03538	4.78964	5.71214	4.36464	0.73595	4.52558	6.24373	2.75046
IGHV3-66	GOBP_PHAGOCYTOSIS	incr	incr	2.07127	1.95757	2.69318	2.88933	1.58213	5.68428	6.91424	4.21687	2.08909	6.5411	2.33693	3.21894	3.54788	3.03538	4.78964	5.71214	4.36464	0.73595	4.52558	6.24373	2.75046
IGHV3-7	GOBP_PHAGOCYTOSIS	incr	nchg	4.37743	4.18246	4.70781	3.77711	3.44434	7.46144	7.44352	5.16557	3.67829	6.11611	4.89445	5.7954	6.18902	6.07168	7.10916	5.84834	4.41169	1.90049	6.7406	8.69742	3.91769
IGHV3-7	GOBP_PHAGOCYTOSIS_RECOGNITION	incr	nchg	4.37743	4.18246	4.70781	3.77711	3.44434	7.46144	7.44352	5.16557	3.67829	6.11611	4.89445	5.7954	6.18902	6.07168	7.10916	5.84834	4.41169	1.90049	6.7406	8.69742	3.91769
IGHV3-7	REACTOME_ROLE_OF_PHOSPHOLIPIDS_IN_PHAGOCYTOSIS	incr	nchg	4.37743	4.18246	4.70781	3.77711	3.44434	7.46144	7.44352	5.16557	3.67829	6.11611	4.89445	5.7954	6.18902	6.07168	7.10916	5.84834	4.41169	1.90049	6.7406	8.69742	3.91769
IGHV3-7	REACTOME_FCGAMMA_RECEPTOR_FCGR_DEPENDENT_PHAGOCYTOSIS	incr	nchg	4.37743	4.18246	4.70781	3.77711	3.44434	7.46144	7.44352	5.16557	3.67829	6.11611	4.89445	5.7954	6.18902	6.07168	7.10916	5.84834	4.41169	1.90049	6.7406	8.69742	3.91769
IGHV3-73	GOBP_PHAGOCYTOSIS	incr	nchg	1.92678	0.721524	2.36943	1.7151	2.18432	4.23917	3.82576	6.17078	0.860777	5.01407	1.27396	1.83138	2.55937	2.31628	4.85182	3.06655	3.37826	0.127959	5.10811	4.91104	2.01959
IGHV3-73	GOBP_PHAGOCYTOSIS_RECOGNITION	incr	nchg	1.92678	0.721524	2.36943	1.7151	2.18432	4.23917	3.82576	6.17078	0.860777	5.01407	1.27396	1.83138	2.55937	2.31628	4.85182	3.06655	3.37826	0.127959	5.10811	4.91104	2.01959
IGHV4-28	GOBP_PHAGOCYTOSIS_RECOGNITION	nchg	incr	2.29516	2.31016	2.83002	1.6218	2.04969	3.61098	6.38856	3.68873	0.871753	3.51006	2.57168	3.20795	2.81963	3.66881	5.42601	4.97054	2.96287	1.90049	4.07512	5.28186	1.9742
IGHV4-28	GOBP_PHAGOCYTOSIS	nchg	incr	2.29516	2.31016	2.83002	1.6218	2.04969	3.61098	6.38856	3.68873	0.871753	3.51006	2.57168	3.20795	2.81963	3.66881	5.42601	4.97054	2.96287	1.90049	4.07512	5.28186	1.9742
IGHV4-34	GOBP_PHAGOCYTOSIS	incr	incr	5.10521	2.66092	4.66417	4.51198	3.27501	5.30586	9.65687	7.45996	5.01932	5.21186	4.69113	5.38506	5.40845	7.25157	8.32162	7.35337	4.33432	4.71623	7.96365	8.03565	6.34516
IGHV4-34	REACTOME_ROLE_OF_PHOSPHOLIPIDS_IN_PHAGOCYTOSIS	incr	incr	5.10521	2.66092	4.66417	4.51198	3.27501	5.30586	9.65687	7.45996	5.01932	5.21186	4.69113	5.38506	5.40845	7.25157	8.32162	7.35337	4.33432	4.71623	7.96365	8.03565	6.34516
IGHV4-34	REACTOME_FCGAMMA_RECEPTOR_FCGR_DEPENDENT_PHAGOCYTOSIS	incr	incr	5.10521	2.66092	4.66417	4.51198	3.27501	5.30586	9.65687	7.45996	5.01932	5.21186	4.69113	5.38506	5.40845	7.25157	8.32162	7.35337	4.33432	4.71623	7.96365	8.03565	6.34516
IGHV4-34	GOBP_PHAGOCYTOSIS_RECOGNITION	incr	incr	5.10521	2.66092	4.66417	4.51198	3.27501	5.30586	9.65687	7.45996	5.01932	5.21186	4.69113	5.38506	5.40845	7.25157	8.32162	7.35337	4.33432	4.71623	7.96365	8.03565	6.34516
IGHV4-4	GOBP_PHAGOCYTOSIS_RECOGNITION	incr	incr	3.43983	1.46454	3.13527	3.25619	2.99604	4.46079	7.24774	5.92872	4.02729	4.3608	2.06821	3.3061	3.33481	5.68932	6.74926	6.10219	2.90268	2.03928	5.16988	6.24626	3.82133
IGHV4-4	GOBP_PHAGOCYTOSIS	incr	incr	3.43983	1.46454	3.13527	3.25619	2.99604	4.46079	7.24774	5.92872	4.02729	4.3608	2.06821	3.3061	3.33481	5.68932	6.74926	6.10219	2.90268	2.03928	5.16988	6.24626	3.82133
IGHV4-59	GOBP_PHAGOCYTOSIS_RECOGNITION	nchg	incr	4.47156	3.86123	5.3976	4.29362	4.02225	5.77679	6.58591	5.89417	3.92864	7.32935	3.91942	4.67217	5.02417	5.64055	7.07383	6.48221	4.0092	3.68736	7.0367	8.22938	5.12631
IGHV4-59	REACTOME_ROLE_OF_PHOSPHOLIPIDS_IN_PHAGOCYTOSIS	nchg	incr	4.47156	3.86123	5.3976	4.29362	4.02225	5.77679	6.58591	5.89417	3.92864	7.32935	3.91942	4.67217	5.02417	5.64055	7.07383	6.48221	4.0092	3.68736	7.0367	8.22938	5.12631
IGHV4-59	GOBP_PHAGOCYTOSIS	nchg	incr	4.47156	3.86123	5.3976	4.29362	4.02225	5.77679	6.58591	5.89417	3.92864	7.32935	3.91942	4.67217	5.02417	5.64055	7.07383	6.48221	4.0092	3.68736	7.0367	8.22938	5.12631
IGHV4-59	REACTOME_FCGAMMA_RECEPTOR_FCGR_DEPENDENT_PHAGOCYTOSIS	nchg	incr	4.47156	3.86123	5.3976	4.29362	4.02225	5.77679	6.58591	5.89417	3.92864	7.32935	3.91942	4.67217	5.02417	5.64055	7.07383	6.48221	4.0092	3.68736	7.0367	8.22938	5.12631
IGHV4-61	GOBP_PHAGOCYTOSIS	incr	incr	2.75103	2.30042	3.79706	2.63475	2.26472	4.80175	6.61583	4.70939	2.40519	4.48329	3.00872	3.35699	3.96278	4.80948	6.75138	6.68118	2.54696	2.52768	5.24032	7.02386	3.2668
IGHV4-61	GOBP_PHAGOCYTOSIS_RECOGNITION	incr	incr	2.75103	2.30042	3.79706	2.63475	2.26472	4.80175	6.61583	4.70939	2.40519	4.48329	3.00872	3.35699	3.96278	4.80948	6.75138	6.68118	2.54696	2.52768	5.24032	7.02386	3.2668
IGHV5-51	GOBP_PHAGOCYTOSIS_RECOGNITION	incr	incr	4.08388	3.29256	5.32302	3.75116	4.19604	5.87858	8.75331	6.26916	3.36632	6.5916	4.33355	5.44662	4.47308	6.03933	8.878	6.60505	4.07242	3.96433	6.42481	8.48337	4.83814
IGHV5-51	GOBP_PHAGOCYTOSIS	incr	incr	4.08388	3.29256	5.32302	3.75116	4.19604	5.87858	8.75331	6.26916	3.36632	6.5916	4.33355	5.44662	4.47308	6.03933	8.878	6.60505	4.07242	3.96433	6.42481	8.48337	4.83814
IGHV6-1	GOBP_PHAGOCYTOSIS	incr	incr	2.30366	1.6932	2.97511	1.645	1.88733	4.46382	4.96246	4.91375	1.80605	5.63483	2.34625	3.13089	3.16247	4.69093	5.39314	6.0294	4.36577	2.24409	4.60198	6.51227	3.11101
IGHV6-1	GOBP_PHAGOCYTOSIS_RECOGNITION	incr	incr	2.30366	1.6932	2.97511	1.645	1.88733	4.46382	4.96246	4.91375	1.80605	5.63483	2.34625	3.13089	3.16247	4.69093	5.39314	6.0294	4.36577	2.24409	4.60198	6.51227	3.11101
IGKV1-12	REACTOME_ROLE_OF_PHOSPHOLIPIDS_IN_PHAGOCYTOSIS	nchg	incr	2.50266	2.60597	3.17457	2.151	2.44484	4.3183	5.8239	4.65484	2.29119	5.34009	2.65168	3.37542	2.95369	3.94074	5.77065	5.28806	4.7581	1.53399	8.4248	6.43485	3.14654
IGKV1-12	REACTOME_FCGAMMA_RECEPTOR_FCGR_DEPENDENT_PHAGOCYTOSIS	nchg	incr	2.50266	2.60597	3.17457	2.151	2.44484	4.3183	5.8239	4.65484	2.29119	5.34009	2.65168	3.37542	2.95369	3.94074	5.77065	5.28806	4.7581	1.53399	8.4248	6.43485	3.14654
IGKV1-12	GOBP_PHAGOCYTOSIS	nchg	incr	2.50266	2.60597	3.17457	2.151	2.44484	4.3183	5.8239	4.65484	2.29119	5.34009	2.65168	3.37542	2.95369	3.94074	5.77065	5.28806	4.7581	1.53399	8.4248	6.43485	3.14654
IGKV1-16	REACTOME_ROLE_OF_PHOSPHOLIPIDS_IN_PHAGOCYTOSIS	incr	incr	2.48166	1.73241	3.12625	2.151	1.73956	4.9548	5.41003	6.14801	2.49478	4.93236	3.7807	4.80955	4.28544	5.60828	5.27936	4.02353	2.75861	1.79269	4.38967	6.00235	4.22987
IGKV1-16	GOBP_PHAGOCYTOSIS	incr	incr	2.48166	1.73241	3.12625	2.151	1.73956	4.9548	5.41003	6.14801	2.49478	4.93236	3.7807	4.80955	4.28544	5.60828	5.27936	4.02353	2.75861	1.79269	4.38967	6.00235	4.22987
IGKV1-16	REACTOME_FCGAMMA_RECEPTOR_FCGR_DEPENDENT_PHAGOCYTOSIS	incr	incr	2.48166	1.73241	3.12625	2.151	1.73956	4.9548	5.41003	6.14801	2.49478	4.93236	3.7807	4.80955	4.28544	5.60828	5.27936	4.02353	2.75861	1.79269	4.38967	6.00235	4.22987
IGKV1-17	REACTOME_ROLE_OF_PHOSPHOLIPIDS_IN_PHAGOCYTOSIS	incr	incr	2.58372	1.28568	3.71073	1.84038	1.78922	4.14156	5.57251	5.11572	2.79381	5.87828	2.00168	2.82913	2.36049	3.41172	5.49014	4.65426	2.66454	1.58046	6.34969	6.89441	2.80339
IGKV1-17	GOBP_PHAGOCYTOSIS	incr	incr	2.58372	1.28568	3.71073	1.84038	1.78922	4.14156	5.57251	5.11572	2.79381	5.87828	2.00168	2.82913	2.36049	3.41172	5.49014	4.65426	2.66454	1.58046	6.34969	6.89441	2.80339
IGKV1-17	REACTOME_FCGAMMA_RECEPTOR_FCGR_DEPENDENT_PHAGOCYTOSIS	incr	incr	2.58372	1.28568	3.71073	1.84038	1.78922	4.14156	5.57251	5.11572	2.79381	5.87828	2.00168	2.82913	2.36049	3.41172	5.49014	4.65426	2.66454	1.58046	6.34969	6.89441	2.80339
IGKV1-33	REACTOME_ROLE_OF_PHOSPHOLIPIDS_IN_PHAGOCYTOSIS	incr	incr	1.48618	0.996775	2.47501	1.15646	1.19324	2.8997	4.39633	4.73383	1.64745	3.70954	1.51853	2.26801	2.0925	3.19256	4.79127	3.92924	4.40503	0.961969	3.44913	5.34117	2.04415
IGKV1-33	REACTOME_FCGAMMA_RECEPTOR_FCGR_DEPENDENT_PHAGOCYTOSIS	incr	incr	1.48618	0.996775	2.47501	1.15646	1.19324	2.8997	4.39633	4.73383	1.64745	3.70954	1.51853	2.26801	2.0925	3.19256	4.79127	3.92924	4.40503	0.961969	3.44913	5.34117	2.04415
IGKV1-39	GOBP_PHAGOCYTOSIS	incr	incr	2.56387	2.03459	2.75471	2.33796	1.4618	4.04913	5.38791	5.64136	3.28043	5.06225	2.5785	3.31348	3.5306	3.65198	5.91603	4.44301	2.0347	1.38488	4.87517	6.52638	2.87535
IGKV1-39	REACTOME_ROLE_OF_PHOSPHOLIPIDS_IN_PHAGOCYTOSIS	incr	incr	2.56387	2.03459	2.75471	2.33796	1.4618	4.04913	5.38791	5.64136	3.28043	5.06225	2.5785	3.31348	3.5306	3.65198	5.91603	4.44301	2.0347	1.38488	4.87517	6.52638	2.87535
IGKV1-39	REACTOME_FCGAMMA_RECEPTOR_FCGR_DEPENDENT_PHAGOCYTOSIS	incr	incr	2.56387	2.03459	2.75471	2.33796	1.4618	4.04913	5.38791	5.64136	3.28043	5.06225	2.5785	3.31348	3.5306	3.65198	5.91603	4.44301	2.0347	1.38488	4.87517	6.52638	2.87535
IGKV1-5	REACTOME_FCGAMMA_RECEPTOR_FCGR_DEPENDENT_PHAGOCYTOSIS	incr	incr	4.37957	3.87925	5.25441	4.06451	4.44754	6.49095	8.11861	6.33856	3.9936	7.70196	4.28111	5.22575	5.23968	7.11772	8.52401	7.91139	5.75991	3.5958	6.37455	9.61686	4.38584
IGKV1-5	GOBP_PHAGOCYTOSIS	incr	incr	4.37957	3.87925	5.25441	4.06451	4.44754	6.49095	8.11861	6.33856	3.9936	7.70196	4.28111	5.22575	5.23968	7.11772	8.52401	7.91139	5.75991	3.5958	6.37455	9.61686	4.38584
IGKV1-5	REACTOME_ROLE_OF_PHOSPHOLIPIDS_IN_PHAGOCYTOSIS	incr	incr	4.37957	3.87925	5.25441	4.06451	4.44754	6.49095	8.11861	6.33856	3.9936	7.70196	4.28111	5.22575	5.23968	7.11772	8.52401	7.91139	5.75991	3.5958	6.37455	9.61686	4.38584
IGKV1D-12	REACTOME_ROLE_OF_PHOSPHOLIPIDS_IN_PHAGOCYTOSIS	nchg	incr	0.576625	1.34969	1.13063	0.31716	0.664376	2.1716	2.72417	2.75699	1.0144	2.965	0.870993	1.45668	1.80862	1.49639	3.33784	2.91013	2.10801	0.250536	4.94322	3.51496	0.986939
IGKV1D-12	GOBP_PHAGOCYTOSIS	nchg	incr	0.576625	1.34969	1.13063	0.31716	0.664376	2.1716	2.72417	2.75699	1.0144	2.965	0.870993	1.45668	1.80862	1.49639	3.33784	2.91013	2.10801	0.250536	4.94322	3.51496	0.986939
IGKV1D-12	REACTOME_FCGAMMA_RECEPTOR_FCGR_DEPENDENT_PHAGOCYTOSIS	nchg	incr	0.576625	1.34969	1.13063	0.31716	0.664376	2.1716	2.72417	2.75699	1.0144	2.965	0.870993	1.45668	1.80862	1.49639	3.33784	2.91013	2.10801	0.250536	4.94322	3.51496	0.986939
IGKV1D-16	REACTOME_ROLE_OF_PHOSPHOLIPIDS_IN_PHAGOCYTOSIS	incr	incr	1.39928	0.288398	1.4773	0.691163	1.03755	3.16932	2.72417	3.19414	0.875476	3.4304	1.75831	2.78416	1.45485	2.40203	3.22661	3.03613	0.97181	0.649669	5.49367	5.33197	1.52337
IGKV1D-16	REACTOME_FCGAMMA_RECEPTOR_FCGR_DEPENDENT_PHAGOCYTOSIS	incr	incr	1.39928	0.288398	1.4773	0.691163	1.03755	3.16932	2.72417	3.19414	0.875476	3.4304	1.75831	2.78416	1.45485	2.40203	3.22661	3.03613	0.97181	0.649669	5.49367	5.33197	1.52337
IGKV1D-33	REACTOME_ROLE_OF_PHOSPHOLIPIDS_IN_PHAGOCYTOSIS	incr	incr	2.06813	1.46977	2.97077	1.84038	2.09593	3.83329	4.6279	5.29248	2.08594	4.53298	1.84408	2.95619	2.32959	3.8364	4.92454	4.15434	4.37564	1.53399	4.05235	5.55386	2.49616
IGKV1D-33	REACTOME_FCGAMMA_RECEPTOR_FCGR_DEPENDENT_PHAGOCYTOSIS	incr	incr	2.06813	1.46977	2.97077	1.84038	2.09593	3.83329	4.6279	5.29248	2.08594	4.53298	1.84408	2.95619	2.32959	3.8364	4.92454	4.15434	4.37564	1.53399	4.05235	5.55386	2.49616
IGKV1D-33	GOBP_PHAGOCYTOSIS	incr	incr	2.06813	1.46977	2.97077	1.84038	2.09593	3.83329	4.6279	5.29248	2.08594	4.53298	1.84408	2.95619	2.32959	3.8364	4.92454	4.15434	4.37564	1.53399	4.05235	5.55386	2.49616
IGKV1D-39	GOBP_PHAGOCYTOSIS	incr	incr	2.75098	2.52511	3.38083	2.76054	2.4755	5.02928	6.03792	6.36672	4.12207	6.17486	3.36802	4.30418	4.13271	4.51447	6.69308	5.32556	3.46461	2.52094	5.87672	7.39482	3.2851
IGKV1D-39	REACTOME_FCGAMMA_RECEPTOR_FCGR_DEPENDENT_PHAGOCYTOSIS	incr	incr	2.75098	2.52511	3.38083	2.76054	2.4755	5.02928	6.03792	6.36672	4.12207	6.17486	3.36802	4.30418	4.13271	4.51447	6.69308	5.32556	3.46461	2.52094	5.87672	7.39482	3.2851
IGKV1D-39	REACTOME_ROLE_OF_PHOSPHOLIPIDS_IN_PHAGOCYTOSIS	incr	incr	2.75098	2.52511	3.38083	2.76054	2.4755	5.02928	6.03792	6.36672	4.12207	6.17486	3.36802	4.30418	4.13271	4.51447	6.69308	5.32556	3.46461	2.52094	5.87672	7.39482	3.2851
IGKV3-11	REACTOME_FCGAMMA_RECEPTOR_FCGR_DEPENDENT_PHAGOCYTOSIS	nchg	incr	4.67667	3.61508	5.04301	3.97772	3.29364	6.29168	7.25905	6.5045	4.26361	6.87512	3.75955	4.99282	4.89661	5.5843	8.01871	8.93682	4.23423	1.77021	6.12385	8.84542	5.031
IGKV3-11	REACTOME_ROLE_OF_PHOSPHOLIPIDS_IN_PHAGOCYTOSIS	nchg	incr	4.67667	3.61508	5.04301	3.97772	3.29364	6.29168	7.25905	6.5045	4.26361	6.87512	3.75955	4.99282	4.89661	5.5843	8.01871	8.93682	4.23423	1.77021	6.12385	8.84542	5.031
IGKV3-15	GOBP_PHAGOCYTOSIS	incr	nchg	3.83244	2.42996	3.91825	3.02279	2.43375	4.8172	6.61132	4.4657	3.06326	7.35515	2.74246	3.63538	3.95459	4.86401	6.76621	5.67947	2.91068	1.59707	4.97282	7.30826	3.12424
IGKV3-15	REACTOME_FCGAMMA_RECEPTOR_FCGR_DEPENDENT_PHAGOCYTOSIS	incr	nchg	3.83244	2.42996	3.91825	3.02279	2.43375	4.8172	6.61132	4.4657	3.06326	7.35515	2.74246	3.63538	3.95459	4.86401	6.76621	5.67947	2.91068	1.59707	4.97282	7.30826	3.12424
IGKV3-15	REACTOME_ROLE_OF_PHOSPHOLIPIDS_IN_PHAGOCYTOSIS	incr	nchg	3.83244	2.42996	3.91825	3.02279	2.43375	4.8172	6.61132	4.4657	3.06326	7.35515	2.74246	3.63538	3.95459	4.86401	6.76621	5.67947	2.91068	1.59707	4.97282	7.30826	3.12424
IGKV3-20	REACTOME_FCGAMMA_RECEPTOR_FCGR_DEPENDENT_PHAGOCYTOSIS	incr	incr	4.92605	4.45035	5.27021	4.51988	3.74276	6.66429	8.67134	6.90532	5.33538	7.25136	4.50026	5.33535	5.44951	7.04639	7.80826	8.83537	4.17157	2.66768	8.20059	8.63223	4.2278
IGKV3-20	REACTOME_ROLE_OF_PHOSPHOLIPIDS_IN_PHAGOCYTOSIS	incr	incr	4.92605	4.45035	5.27021	4.51988	3.74276	6.66429	8.67134	6.90532	5.33538	7.25136	4.50026	5.33535	5.44951	7.04639	7.80826	8.83537	4.17157	2.66768	8.20059	8.63223	4.2278
IGKV3-20	GOBP_PHAGOCYTOSIS	incr	incr	4.92605	4.45035	5.27021	4.51988	3.74276	6.66429	8.67134	6.90532	5.33538	7.25136	4.50026	5.33535	5.44951	7.04639	7.80826	8.83537	4.17157	2.66768	8.20059	8.63223	4.2278
IGKV3D-11	GOBP_PHAGOCYTOSIS	incr	incr	1.36897	1.70074	2.04485	1.39264	1.75703	3.29336	4.76089	3.38765	2.33819	5.47292	2.09347	2.22066	2.65868	3.21473	5.99085	5.56715	2.70968	0.132916	4.98929	6.12219	1.99892
IGKV3D-20	REACTOME_FCGAMMA_RECEPTOR_FCGR_DEPENDENT_PHAGOCYTOSIS	incr	incr	2.38184	2.69299	2.86763	2.27587	2.32512	4.76468	6.11495	4.59385	3.3323	5.14301	2.63809	3.02661	3.17199	4.54647	5.46742	6.34447	2.54786	1.1654	5.89757	5.77549	3.00409
IGKV3D-20	REACTOME_ROLE_OF_PHOSPHOLIPIDS_IN_PHAGOCYTOSIS	incr	incr	2.38184	2.69299	2.86763	2.27587	2.32512	4.76468	6.11495	4.59385	3.3323	5.14301	2.63809	3.02661	3.17199	4.54647	5.46742	6.34447	2.54786	1.1654	5.89757	5.77549	3.00409
IGKV3D-20	GOBP_PHAGOCYTOSIS	incr	incr	2.38184	2.69299	2.86763	2.27587	2.32512	4.76468	6.11495	4.59385	3.3323	5.14301	2.63809	3.02661	3.17199	4.54647	5.46742	6.34447	2.54786	1.1654	5.89757	5.77549	3.00409
IGKV4-1	GOBP_PHAGOCYTOSIS	incr	incr	5.23791	4.1444	5.6868	4.64419	3.94141	8.14114	8.52131	6.73669	5.3317	6.75488	4.28047	5.20355	5.16313	6.64287	8.12504	9.2835	5.99058	3.75118	6.06638	9.66785	7.33423
IGKV4-1	REACTOME_FCGAMMA_RECEPTOR_FCGR_DEPENDENT_PHAGOCYTOSIS	incr	incr	5.23791	4.1444	5.6868	4.64419	3.94141	8.14114	8.52131	6.73669	5.3317	6.75488	4.28047	5.20355	5.16313	6.64287	8.12504	9.2835	5.99058	3.75118	6.06638	9.66785	7.33423
IGKV4-1	REACTOME_ROLE_OF_PHOSPHOLIPIDS_IN_PHAGOCYTOSIS	incr	incr	5.23791	4.1444	5.6868	4.64419	3.94141	8.14114	8.52131	6.73669	5.3317	6.75488	4.28047	5.20355	5.16313	6.64287	8.12504	9.2835	5.99058	3.75118	6.06638	9.66785	7.33423
IGLC7	GOBP_PHAGOCYTOSIS	nchg	incr	1.11613	2.0119	1.71515	1.46079	0.924574	3.84161	4.47077	1.55777	0.267224	4.41987	1.37355	2.27127	2.26899	2.92235	6.36385	2.77219	3.08707	0.699467	3.55499	3.70124	2.60679
IGLC7	GOBP_PHAGOCYTOSIS_RECOGNITION	nchg	incr	1.11613	2.0119	1.71515	1.46079	0.924574	3.84161	4.47077	1.55777	0.267224	4.41987	1.37355	2.27127	2.26899	2.92235	6.36385	2.77219	3.08707	0.699467	3.55499	3.70124	2.60679
IGLL5	GOBP_PHAGOCYTOSIS_RECOGNITION	incr	incr	4.45803	3.67446	5.30515	3.64241	3.5484	7.90316	7.89425	5.71868	3.99984	7.7693	5.10631	5.87663	6.12709	7.44118	8.18313	7.6771	8.1239	4.37585	6.87755	9.27259	5.79896
IGLL5	GOBP_PHAGOCYTOSIS	incr	incr	4.45803	3.67446	5.30515	3.64241	3.5484	7.90316	7.89425	5.71868	3.99984	7.7693	5.10631	5.87663	6.12709	7.44118	8.18313	7.6771	8.1239	4.37585	6.87755	9.27259	5.79896
IGLV1-40	REACTOME_FCGAMMA_RECEPTOR_FCGR_DEPENDENT_PHAGOCYTOSIS	incr	incr	3.7	3.41653	4.5352	3.7818	3.48977	6.8116	6.70229	5.51177	4.20578	6.86791	3.85722	4.4573	4.74403	5.57773	8.62132	7.66441	3.56878	3.80934	6.34257	10.251	5.02296
IGLV1-40	REACTOME_ROLE_OF_PHOSPHOLIPIDS_IN_PHAGOCYTOSIS	incr	incr	3.7	3.41653	4.5352	3.7818	3.48977	6.8116	6.70229	5.51177	4.20578	6.86791	3.85722	4.4573	4.74403	5.57773	8.62132	7.66441	3.56878	3.80934	6.34257	10.251	5.02296
IGLV1-40	GOBP_PHAGOCYTOSIS	incr	incr	3.7	3.41653	4.5352	3.7818	3.48977	6.8116	6.70229	5.51177	4.20578	6.86791	3.85722	4.4573	4.74403	5.57773	8.62132	7.66441	3.56878	3.80934	6.34257	10.251	5.02296
IGLV1-44	REACTOME_FCGAMMA_RECEPTOR_FCGR_DEPENDENT_PHAGOCYTOSIS	nchg	incr	3.50503	2.53879	5.27425	3.69318	3.5566	5.21844	6.64926	5.81974	2.57804	6.4611	3.3684	4.49945	3.70031	6.81533	7.02382	6.66449	6.7586	1.228	6.57932	7.58966	3.87128
IGLV1-44	GOBP_PHAGOCYTOSIS	nchg	incr	3.50503	2.53879	5.27425	3.69318	3.5566	5.21844	6.64926	5.81974	2.57804	6.4611	3.3684	4.49945	3.70031	6.81533	7.02382	6.66449	6.7586	1.228	6.57932	7.58966	3.87128
IGLV1-44	REACTOME_ROLE_OF_PHOSPHOLIPIDS_IN_PHAGOCYTOSIS	nchg	incr	3.50503	2.53879	5.27425	3.69318	3.5566	5.21844	6.64926	5.81974	2.57804	6.4611	3.3684	4.49945	3.70031	6.81533	7.02382	6.66449	6.7586	1.228	6.57932	7.58966	3.87128
IGLV1-51	REACTOME_FCGAMMA_RECEPTOR_FCGR_DEPENDENT_PHAGOCYTOSIS	nchg	incr	2.55707	2.17615	3.90648	2.3998	1.68247	4.87907	5.50441	5.71546	2.20036	5.64685	2.23535	2.38644	2.72835	4.40873	6.34815	5.08368	6.91511	2.19587	4.84973	6.48977	2.90293
IGLV1-51	GOBP_PHAGOCYTOSIS	nchg	incr	2.55707	2.17615	3.90648	2.3998	1.68247	4.87907	5.50441	5.71546	2.20036	5.64685	2.23535	2.38644	2.72835	4.40873	6.34815	5.08368	6.91511	2.19587	4.84973	6.48977	2.90293
IGLV1-51	REACTOME_ROLE_OF_PHOSPHOLIPIDS_IN_PHAGOCYTOSIS	nchg	incr	2.55707	2.17615	3.90648	2.3998	1.68247	4.87907	5.50441	5.71546	2.20036	5.64685	2.23535	2.38644	2.72835	4.40873	6.34815	5.08368	6.91511	2.19587	4.84973	6.48977	2.90293
IGLV2-11	GOBP_PHAGOCYTOSIS	nchg	incr	3.53037	2.83624	4.56702	3.50567	2.90583	6.28546	5.72701	4.7411	3.15494	6.47178	3.41367	4.21905	3.99988	5.02456	4.22051	6.62606	3.77693	3.12217	5.39197	8.79016	4.50925
IGLV2-11	REACTOME_ROLE_OF_PHOSPHOLIPIDS_IN_PHAGOCYTOSIS	nchg	incr	3.53037	2.83624	4.56702	3.50567	2.90583	6.28546	5.72701	4.7411	3.15494	6.47178	3.41367	4.21905	3.99988	5.02456	4.22051	6.62606	3.77693	3.12217	5.39197	8.79016	4.50925
IGLV2-11	REACTOME_FCGAMMA_RECEPTOR_FCGR_DEPENDENT_PHAGOCYTOSIS	nchg	incr	3.53037	2.83624	4.56702	3.50567	2.90583	6.28546	5.72701	4.7411	3.15494	6.47178	3.41367	4.21905	3.99988	5.02456	4.22051	6.62606	3.77693	3.12217	5.39197	8.79016	4.50925
IGLV2-14	GOBP_PHAGOCYTOSIS	nchg	incr	4.67348	4.4703	6.23084	4.6372	3.22497	6.10146	8.39279	5.41731	3.63236	7.13128	3.98121	5.05396	5.42179	6.46291	9.01841	6.9011	6.15187	3.42957	6.08225	9.29339	7.26458
IGLV2-14	REACTOME_FCGAMMA_RECEPTOR_FCGR_DEPENDENT_PHAGOCYTOSIS	nchg	incr	4.67348	4.4703	6.23084	4.6372	3.22497	6.10146	8.39279	5.41731	3.63236	7.13128	3.98121	5.05396	5.42179	6.46291	9.01841	6.9011	6.15187	3.42957	6.08225	9.29339	7.26458
IGLV2-14	REACTOME_ROLE_OF_PHOSPHOLIPIDS_IN_PHAGOCYTOSIS	nchg	incr	4.67348	4.4703	6.23084	4.6372	3.22497	6.10146	8.39279	5.41731	3.63236	7.13128	3.98121	5.05396	5.42179	6.46291	9.01841	6.9011	6.15187	3.42957	6.08225	9.29339	7.26458
IGLV2-23	GOBP_PHAGOCYTOSIS	incr	incr	3.59964	3.86781	4.80372	3.5363	2.86047	6.09688	8.19852	6.38524	3.88667	7.09461	3.92378	4.63146	4.67819	6.42595	7.05641	7.53391	3.5348	4.18583	7.07408	7.41643	5.3855
IGLV2-23	REACTOME_ROLE_OF_PHOSPHOLIPIDS_IN_PHAGOCYTOSIS	incr	incr	3.59964	3.86781	4.80372	3.5363	2.86047	6.09688	8.19852	6.38524	3.88667	7.09461	3.92378	4.63146	4.67819	6.42595	7.05641	7.53391	3.5348	4.18583	7.07408	7.41643	5.3855
IGLV2-23	REACTOME_FCGAMMA_RECEPTOR_FCGR_DEPENDENT_PHAGOCYTOSIS	incr	incr	3.59964	3.86781	4.80372	3.5363	2.86047	6.09688	8.19852	6.38524	3.88667	7.09461	3.92378	4.63146	4.67819	6.42595	7.05641	7.53391	3.5348	4.18583	7.07408	7.41643	5.3855
IGLV2-8	GOBP_PHAGOCYTOSIS	incr	incr	2.96713	2.83624	4.13831	2.4295	2.86047	7.20681	6.16992	4.94003	3.71549	6.10014	3.70258	4.42912	3.77955	4.74487	6.51648	5.9029	3.29125	3.15298	7.36904	6.38794	3.58196
IGLV2-8	REACTOME_FCGAMMA_RECEPTOR_FCGR_DEPENDENT_PHAGOCYTOSIS	incr	incr	2.96713	2.83624	4.13831	2.4295	2.86047	7.20681	6.16992	4.94003	3.71549	6.10014	3.70258	4.42912	3.77955	4.74487	6.51648	5.9029	3.29125	3.15298	7.36904	6.38794	3.58196
IGLV2-8	REACTOME_ROLE_OF_PHOSPHOLIPIDS_IN_PHAGOCYTOSIS	incr	incr	2.96713	2.83624	4.13831	2.4295	2.86047	7.20681	6.16992	4.94003	3.71549	6.10014	3.70258	4.42912	3.77955	4.74487	6.51648	5.9029	3.29125	3.15298	7.36904	6.38794	3.58196
IGLV3-1	REACTOME_ROLE_OF_PHOSPHOLIPIDS_IN_PHAGOCYTOSIS	incr	incr	2.76153	2.85748	4.05281	2.92031	2.60237	5.87999	8.43063	6.61035	3.69727	6.06733	4.22192	5.09191	4.20575	6.36401	7.91422	6.80798	4.87438	2.97889	6.19835	9.78921	6.12672
IGLV3-1	GOBP_PHAGOCYTOSIS	incr	incr	2.76153	2.85748	4.05281	2.92031	2.60237	5.87999	8.43063	6.61035	3.69727	6.06733	4.22192	5.09191	4.20575	6.36401	7.91422	6.80798	4.87438	2.97889	6.19835	9.78921	6.12672
IGLV3-1	REACTOME_FCGAMMA_RECEPTOR_FCGR_DEPENDENT_PHAGOCYTOSIS	incr	incr	2.76153	2.85748	4.05281	2.92031	2.60237	5.87999	8.43063	6.61035	3.69727	6.06733	4.22192	5.09191	4.20575	6.36401	7.91422	6.80798	4.87438	2.97889	6.19835	9.78921	6.12672
IGLV3-19	REACTOME_FCGAMMA_RECEPTOR_FCGR_DEPENDENT_PHAGOCYTOSIS	incr	incr	3.55671	2.76934	3.92005	3.46858	3.7466	6.3457	10.3373	8.30692	3.32258	5.84671	5.69275	6.45443	7.01149	7.50417	9.00547	8.32278	2.32116	4.71244	8.58601	6.12209	5.84154
IGLV3-19	REACTOME_ROLE_OF_PHOSPHOLIPIDS_IN_PHAGOCYTOSIS	incr	incr	3.55671	2.76934	3.92005	3.46858	3.7466	6.3457	10.3373	8.30692	3.32258	5.84671	5.69275	6.45443	7.01149	7.50417	9.00547	8.32278	2.32116	4.71244	8.58601	6.12209	5.84154
IGLV3-19	GOBP_PHAGOCYTOSIS	incr	incr	3.55671	2.76934	3.92005	3.46858	3.7466	6.3457	10.3373	8.30692	3.32258	5.84671	5.69275	6.45443	7.01149	7.50417	9.00547	8.32278	2.32116	4.71244	8.58601	6.12209	5.84154
IGLV3-21	REACTOME_FCGAMMA_RECEPTOR_FCGR_DEPENDENT_PHAGOCYTOSIS	incr	incr	3.48382	3.29848	3.8911	2.60814	3.51241	7.18799	7.42021	5.76373	3.25331	6.5858	3.96045	5.18174	4.16611	6.60658	7.99577	5.52678	4.36893	3.20882	7.4714	9.02704	5.73552
IGLV3-21	GOBP_PHAGOCYTOSIS	incr	incr	3.48382	3.29848	3.8911	2.60814	3.51241	7.18799	7.42021	5.76373	3.25331	6.5858	3.96045	5.18174	4.16611	6.60658	7.99577	5.52678	4.36893	3.20882	7.4714	9.02704	5.73552
IGLV3-21	REACTOME_ROLE_OF_PHOSPHOLIPIDS_IN_PHAGOCYTOSIS	incr	incr	3.48382	3.29848	3.8911	2.60814	3.51241	7.18799	7.42021	5.76373	3.25331	6.5858	3.96045	5.18174	4.16611	6.60658	7.99577	5.52678	4.36893	3.20882	7.4714	9.02704	5.73552
IGLV3-25	GOBP_PHAGOCYTOSIS	incr	incr	3.12148	2.72119	3.42301	3.2409	2.45835	5.87865	9.15118	7.21554	2.35814	5.5598	4.34223	5.24185	4.86694	7.66226	8.46239	9.78814	4.84081	5.4705	7.26613	9.05663	6.18553
IGLV3-25	REACTOME_FCGAMMA_RECEPTOR_FCGR_DEPENDENT_PHAGOCYTOSIS	incr	incr	3.12148	2.72119	3.42301	3.2409	2.45835	5.87865	9.15118	7.21554	2.35814	5.5598	4.34223	5.24185	4.86694	7.66226	8.46239	9.78814	4.84081	5.4705	7.26613	9.05663	6.18553
IGLV3-25	REACTOME_ROLE_OF_PHOSPHOLIPIDS_IN_PHAGOCYTOSIS	incr	incr	3.12148	2.72119	3.42301	3.2409	2.45835	5.87865	9.15118	7.21554	2.35814	5.5598	4.34223	5.24185	4.86694	7.66226	8.46239	9.78814	4.84081	5.4705	7.26613	9.05663	6.18553
IGLV3-27	REACTOME_FCGAMMA_RECEPTOR_FCGR_DEPENDENT_PHAGOCYTOSIS	incr	incr	1.42531	1.09665	1.39646	1.00872	0.881913	7.3429	4.02844	3.46378	2.14931	2.77051	1.25487	1.79467	1.83854	2.1436	4.43508	3.32233	0.730907	0.909347	1.43412	4.20931	3.83097
IGLV3-27	REACTOME_ROLE_OF_PHOSPHOLIPIDS_IN_PHAGOCYTOSIS	incr	incr	1.42531	1.09665	1.39646	1.00872	0.881913	7.3429	4.02844	3.46378	2.14931	2.77051	1.25487	1.79467	1.83854	2.1436	4.43508	3.32233	0.730907	0.909347	1.43412	4.20931	3.83097
IGLV3-27	GOBP_PHAGOCYTOSIS	incr	incr	1.42531	1.09665	1.39646	1.00872	0.881913	7.3429	4.02844	3.46378	2.14931	2.77051	1.25487	1.79467	1.83854	2.1436	4.43508	3.32233	0.730907	0.909347	1.43412	4.20931	3.83097
IGLV6-57	REACTOME_FCGAMMA_RECEPTOR_FCGR_DEPENDENT_PHAGOCYTOSIS	nchg	incr	2.19611	1.86378	3.83853	2.82993	1.92268	5.77335	5.27194	4.31786	2.95062	5.6275	1.99553	2.77716	2.84157	4.83747	5.74551	4.90636	3.8881	1.21388	4.09509	6.99746	5.44051
IGLV6-57	REACTOME_ROLE_OF_PHOSPHOLIPIDS_IN_PHAGOCYTOSIS	nchg	incr	2.19611	1.86378	3.83853	2.82993	1.92268	5.77335	5.27194	4.31786	2.95062	5.6275	1.99553	2.77716	2.84157	4.83747	5.74551	4.90636	3.8881	1.21388	4.09509	6.99746	5.44051
IGLV6-57	GOBP_PHAGOCYTOSIS	nchg	incr	2.19611	1.86378	3.83853	2.82993	1.92268	5.77335	5.27194	4.31786	2.95062	5.6275	1.99553	2.77716	2.84157	4.83747	5.74551	4.90636	3.8881	1.21388	4.09509	6.99746	5.44051
MAOA	WP_OXIDATIVE_STRESS	incr	incr	0.0227933	0.118679	0.0365541	0.110227	1.332	3.14533	4.22236	3.06468	3.56623	4.42163	1.90634	2.34347	2.4341	5.15589	2.26875	0.301616	1.99709	0.742506	4.64692	4.95767	2.52874
MYBL2	WEIGEL_OXIDATIVE_STRESS_BY_HNE_AND_H2O2	nchg	incr	0.926354	1.35156	1.69161	0.854281	2.53723	2.7119	3.6693	3.43746	1.2096	3.16007	1.59925	2.16133	1.59554	3.41895	3.71131	4.22737	2.8005	3.4023	3.294	6.02391	2.81249
NAT8	GOBP_GLUTATHIONE_METABOLIC_PROCESS	incr	nchg	0.215094	0.32578	0.216851	0.111669	0.10647	0.479454	0.0001	0.33451	0.0850645	0.0878764	3.59082	2.37113	2.10795	0.144317	0.0978739	0.153505	0.0001	0.0868987	0.388654	0.0001	0.0416207
PID1	GOBP_POSITIVE_REGULATION_OF_REACTIVE_OXYGEN_SPECIES_METABOLIC_PROCESS	decr	decr	3.28172	3.05267	2.88955	2.57497	2.05813	0.391783	0.922827	0.609574	0.769153	0.992765	0.817461	1.4234	1.42853	0.425795	1.73449	1.69535	0.579502	0.196974	0.153409	0.0856915	1.10743
PID1	GOBP_REGULATION_OF_REACTIVE_OXYGEN_SPECIES_METABOLIC_PROCESS	decr	decr	3.28172	3.05267	2.88955	2.57497	2.05813	0.391783	0.922827	0.609574	0.769153	0.992765	0.817461	1.4234	1.42853	0.425795	1.73449	1.69535	0.579502	0.196974	0.153409	0.0856915	1.10743
PID1	GOBP_REACTIVE_OXYGEN_SPECIES_METABOLIC_PROCESS	decr	decr	3.28172	3.05267	2.88955	2.57497	2.05813	0.391783	0.922827	0.609574	0.769153	0.992765	0.817461	1.4234	1.42853	0.425795	1.73449	1.69535	0.579502	0.196974	0.153409	0.0856915	1.10743
PLD4	REACTOME_ROLE_OF_PHOSPHOLIPIDS_IN_PHAGOCYTOSIS	decr	decr	2.79876	2.0119	2.95154	2.713	1.36752	0.496032	0.759145	0.293111	1.23393	0.107058	0.623463	1.00469	1.10439	0.263878	0.743255	0.831903	0.313758	0.204421	0.211717	0.427185	0.527937
PLD4	GOBP_PHAGOCYTOSIS	decr	decr	2.79876	2.0119	2.95154	2.713	1.36752	0.496032	0.759145	0.293111	1.23393	0.107058	0.623463	1.00469	1.10439	0.263878	0.743255	0.831903	0.313758	0.204421	0.211717	0.427185	0.527937
PLD4	REACTOME_FCGAMMA_RECEPTOR_FCGR_DEPENDENT_PHAGOCYTOSIS	decr	decr	2.79876	2.0119	2.95154	2.713	1.36752	0.496032	0.759145	0.293111	1.23393	0.107058	0.623463	1.00469	1.10439	0.263878	0.743255	0.831903	0.313758	0.204421	0.211717	0.427185	0.527937
PLK1	CHUANG_OXIDATIVE_STRESS_RESPONSE_DN	nchg	incr	0.773882	0.778056	1.14968	0.569823	1.39084	1.40063	1.9596	1.81311	0.984963	1.31979	0.997236	1.20554	1.03306	1.93992	2.5564	2.45601	1.3874	2.32737	1.69333	3.61891	1.33315
RRM2	KEGG_GLUTATHIONE_METABOLISM	nchg	incr	0.830594	1.12905	2.18142	0.768552	3.16	2.8099	3.87137	3.35976	0.911897	3.00143	1.92843	2.13	1.74292	3.4649	4.43423	4.55934	2.7764	4.29225	3.51488	5.50923	2.90443
SIRPG	GOBP_PHAGOCYTOSIS	decr	nchg	3.82088	3.08881	3.31355	3.41134	0.990837	1.44063	2.00552	1.14764	1.97044	0.971759	1.13917	1.75609	1.50449	1.25955	2.09117	3.09924	1.62519	1.36939	2.1464	2.14397	1.01463
SIRPG	GOBP_POSITIVE_REGULATION_OF_PHAGOCYTOSIS	decr	nchg	3.82088	3.08881	3.31355	3.41134	0.990837	1.44063	2.00552	1.14764	1.97044	0.971759	1.13917	1.75609	1.50449	1.25955	2.09117	3.09924	1.62519	1.36939	2.1464	2.14397	1.01463
SIRPG	GOBP_REGULATION_OF_PHAGOCYTOSIS	decr	nchg	3.82088	3.08881	3.31355	3.41134	0.990837	1.44063	2.00552	1.14764	1.97044	0.971759	1.13917	1.75609	1.50449	1.25955	2.09117	3.09924	1.62519	1.36939	2.1464	2.14397	1.01463
SMPD3	GOBP_RESPONSE_TO_OXIDATIVE_STRESS	decr	decr	2.50053	1.75251	2.59682	2.07408	0.609394	0.610309	0.444321	0.181843	0.717583	0.214611	0.572654	0.507581	0.557778	0.411778	0.381265	1.01545	0.3488	0.919552	0.360584	0.563458	0.529206
SMPD3	GOBP_RESPONSE_TO_REACTIVE_OXYGEN_SPECIES	decr	decr	2.50053	1.75251	2.59682	2.07408	0.609394	0.610309	0.444321	0.181843	0.717583	0.214611	0.572654	0.507581	0.557778	0.411778	0.381265	1.01545	0.3488	0.919552	0.360584	0.563458	0.529206
SMPD3	GOBP_CELLULAR_RESPONSE_TO_REACTIVE_OXYGEN_SPECIES	decr	decr	2.50053	1.75251	2.59682	2.07408	0.609394	0.610309	0.444321	0.181843	0.717583	0.214611	0.572654	0.507581	0.557778	0.411778	0.381265	1.01545	0.3488	0.919552	0.360584	0.563458	0.529206
TXNDC5	GOBP_PHAGOCYTOSIS	incr	incr	1.09393	1.10768	1.481	0.907795	1.01558	2.59644	3.78298	2.94805	1.19795	3.26408	1.20185	1.61788	1.45277	2.59826	3.58477	3.54752	2.52366	0.950639	3.16306	5.114	1.99439

## Sheet: Sheet4
Genes in sheet3 categorized by keywords.
gene_symbol	keywords	NonICUvsCon_Change	ICUvsCon_Change	Control_P.72_S23	Control_N.68_S25	Control_N.70_S26	Control_N.72_S27	Control_N.77_S28	NonICU_P.01_S1	NonICU_P.06_S4	NonICU_P.07_S5	NonICU_P.08_S6	NonICU_P.10_S7	NonICU_P.14_S10	NonICU_P.15_S11	NonICU_P.17_S12	ICU_P.02_S2	ICU_P.05_S3	ICU_P.12_S8	ICU_P.13_S9	ICU_P.21_S13	ICU_P.57_S14	ICU_P.63_S15	ICU_P.64_S16
IGHV1-45	Phagocytosis	incr	incr	0.793125	0.731142	1.41987	0.315546	0.158814	6.8239	2.51556	3.40654	0.547033	2.32327	0.694378	0.901085	0.981089	2.24139	2.36644	1.83103	3.96859	0.646702	5.28299	1.83235	0.438402
IGKV1D-12	Phagocytosis	nchg	incr	0.576625	1.34969	1.13063	0.31716	0.664376	2.1716	2.72417	2.75699	1.0144	2.965	0.870993	1.45668	1.80862	1.49639	3.33784	2.91013	2.10801	0.250536	4.94322	3.51496	0.986939
IGHV1-58	Phagocytosis	nchg	incr	1.4382	0.52606	1.79248	0.450685	0.551166	1.97848	4.85199	2.06075	0.635318	2.62031	1.28827	2.08842	1.44965	3.25131	5.42243	7.24872	1.11653	1.0916	3.61763	5.44766	1.16523
IGKV1D-16	Phagocytosis	incr	incr	1.39928	0.288398	1.4773	0.691163	1.03755	3.16932	2.72417	3.19414	0.875476	3.4304	1.75831	2.78416	1.45485	2.40203	3.22661	3.03613	0.97181	0.649669	5.49367	5.33197	1.52337
IGHV2-70	Phagocytosis	incr	incr	1.33651	1.50773	2.47709	0.882501	0.544754	4.00318	5.31866	5.82943	1.2411	4.3811	1.21451	1.54817	1.91618	3.37136	3.48464	5.40473	0.957918	0.948177	2.55186	7.84658	4.73094
TXNDC5	Phagocytosis	incr	incr	1.09393	1.10768	1.481	0.907795	1.01558	2.59644	3.78298	2.94805	1.19795	3.26408	1.20185	1.61788	1.45277	2.59826	3.58477	3.54752	2.52366	0.950639	3.16306	5.114	1.99439
IGLV3-27	Phagocytosis	incr	incr	1.42531	1.09665	1.39646	1.00872	0.881913	7.3429	4.02844	3.46378	2.14931	2.77051	1.25487	1.79467	1.83854	2.1436	4.43508	3.32233	0.730907	0.909347	1.43412	4.20931	3.83097
IGKV1-33	Phagocytosis	incr	incr	1.48618	0.996775	2.47501	1.15646	1.19324	2.8997	4.39633	4.73383	1.64745	3.70954	1.51853	2.26801	2.0925	3.19256	4.79127	3.92924	4.40503	0.961969	3.44913	5.34117	2.04415
IGKV3D-11	Phagocytosis	incr	incr	1.36897	1.70074	2.04485	1.39264	1.75703	3.29336	4.76089	3.38765	2.33819	5.47292	2.09347	2.22066	2.65868	3.21473	5.99085	5.56715	2.70968	0.132916	4.98929	6.12219	1.99892
ELANE	Phagocytosis	nchg	incr	1.54852	0.737643	2.95308	1.44008	4.06985	0.846175	3.67326	4.66839	1.77049	4.91306	2.03711	2.06224	2.32418	4.85339	6.27227	8.10515	1.01597	6.50673	4.30385	3.83698	6.85799
IGLC7	Phagocytosis	nchg	incr	1.11613	2.0119	1.71515	1.46079	0.924574	3.84161	4.47077	1.55777	0.267224	4.41987	1.37355	2.27127	2.26899	2.92235	6.36385	2.77219	3.08707	0.699467	3.55499	3.70124	2.60679
IGHV4-28	Phagocytosis	nchg	incr	2.29516	2.31016	2.83002	1.6218	2.04969	3.61098	6.38856	3.68873	0.871753	3.51006	2.57168	3.20795	2.81963	3.66881	5.42601	4.97054	2.96287	1.90049	4.07512	5.28186	1.9742
IGHV6-1	Phagocytosis	incr	incr	2.30366	1.6932	2.97511	1.645	1.88733	4.46382	4.96246	4.91375	1.80605	5.63483	2.34625	3.13089	3.16247	4.69093	5.39314	6.0294	4.36577	2.24409	4.60198	6.51227	3.11101
IGHV3-73	Phagocytosis	incr	nchg	1.92678	0.721524	2.36943	1.7151	2.18432	4.23917	3.82576	6.17078	0.860777	5.01407	1.27396	1.83138	2.55937	2.31628	4.85182	3.06655	3.37826	0.127959	5.10811	4.91104	2.01959
IGKV1-17	Phagocytosis	incr	incr	2.58372	1.28568	3.71073	1.84038	1.78922	4.14156	5.57251	5.11572	2.79381	5.87828	2.00168	2.82913	2.36049	3.41172	5.49014	4.65426	2.66454	1.58046	6.34969	6.89441	2.80339
IGKV1D-33	Phagocytosis	incr	incr	2.06813	1.46977	2.97077	1.84038	2.09593	3.83329	4.6279	5.29248	2.08594	4.53298	1.84408	2.95619	2.32959	3.8364	4.92454	4.15434	4.37564	1.53399	4.05235	5.55386	2.49616
IGHG4	Phagocytosis	incr	incr	1.9286	1.49407	1.97737	1.97833	1.43956	3.3658	6.41237	4.16413	1.9563	3.89405	1.65341	2.18372	2.30006	4.69935	4.71692	4.54163	2.75674	1.42889	4.54031	6.14953	2.54717
FCGR1A	Phagocytosis	incr	nchg	2.05217	2.0421	2.04384	1.98606	3.56418	3.52408	3.49415	5.10153	2.29776	4.88965	5.28291	4.6968	4.32829	3.53968	2.89758	3.12033	4.60643	4.34464	4.21147	3.52867	4.7154
AZU1	Phagocytosis	nchg	incr	2.1283	1.36465	3.99244	2.09216	4.78916	1.42565	4.2552	4.92427	2.42061	4.5279	2.61916	2.97098	3.18991	5.85347	6.89911	8.54836	1.70525	7.50043	4.60947	4.2322	7.16184
IGHV1-69	Phagocytosis	nchg	incr	0.793125	0.632242	2.33373	2.10422	1.45658	4.28656	3.53802	2.56906	1.46043	3.95353	1.09308	1.6136	1.75731	3.90257	5.87691	3.2775	4.16073	1.0916	3.83506	4.62587	2.12859
IGKV1-12	Phagocytosis	nchg	incr	2.50266	2.60597	3.17457	2.151	2.44484	4.3183	5.8239	4.65484	2.29119	5.34009	2.65168	3.37542	2.95369	3.94074	5.77065	5.28806	4.7581	1.53399	8.4248	6.43485	3.14654
IGKV1-16	Phagocytosis	incr	incr	2.48166	1.73241	3.12625	2.151	1.73956	4.9548	5.41003	6.14801	2.49478	4.93236	3.7807	4.80955	4.28544	5.60828	5.27936	4.02353	2.75861	1.79269	4.38967	6.00235	4.22987
IGHV1-24	Phagocytosis	incr	incr	2.22152	1.14395	3.4006	2.25957	1.32882	4.74486	7.31631	6.50576	2.22902	6.32784	3.57533	4.89923	3.52311	6.20474	8.32381	8.47861	4.68618	2.73449	8.14579	9.63795	4.03168
IGKV3D-20	Phagocytosis	incr	incr	2.38184	2.69299	2.86763	2.27587	2.32512	4.76468	6.11495	4.59385	3.3323	5.14301	2.63809	3.02661	3.17199	4.54647	5.46742	6.34447	2.54786	1.1654	5.89757	5.77549	3.00409
IGHV1-46	Phagocytosis	incr	incr	3.19248	2.31016	2.56758	2.33139	2.52816	4.8191	6.78346	6.12544	3.7689	5.75013	3.60005	4.37389	3.62785	6.1233	6.32724	5.94735	6.15805	3.14128	5.8155	7.60735	4.72164
IGKV1-39	Phagocytosis	incr	incr	2.56387	2.03459	2.75471	2.33796	1.4618	4.04913	5.38791	5.64136	3.28043	5.06225	2.5785	3.31348	3.5306	3.65198	5.91603	4.44301	2.0347	1.38488	4.87517	6.52638	2.87535
IGLV1-51	Phagocytosis	nchg	incr	2.55707	2.17615	3.90648	2.3998	1.68247	4.87907	5.50441	5.71546	2.20036	5.64685	2.23535	2.38644	2.72835	4.40873	6.34815	5.08368	6.91511	2.19587	4.84973	6.48977	2.90293
IGLV2-8	Phagocytosis	incr	incr	2.96713	2.83624	4.13831	2.4295	2.86047	7.20681	6.16992	4.94003	3.71549	6.10014	3.70258	4.42912	3.77955	4.74487	6.51648	5.9029	3.29125	3.15298	7.36904	6.38794	3.58196
IGHV3-11	Phagocytosis	incr	incr	3.17957	3.32459	3.87775	2.5875	2.55696	5.19867	6.67863	4.9927	2.62372	5.25134	3.85755	4.74444	4.12498	5.43601	7.57444	8.84297	2.79643	1.02634	5.80644	7.34296	6.29437
IGLV3-21	Phagocytosis	incr	incr	3.48382	3.29848	3.8911	2.60814	3.51241	7.18799	7.42021	5.76373	3.25331	6.5858	3.96045	5.18174	4.16611	6.60658	7.99577	5.52678	4.36893	3.20882	7.4714	9.02704	5.73552
IGHV3-30	Phagocytosis	nchg	incr	4.51736	3.38659	4.78204	2.61653	2.86399	5.17276	8.10427	6.32414	2.04786	4.55471	4.36994	5.60927	4.72996	6.11446	8.28095	8.26651	5.34384	0.249233	5.85116	9.92601	4.77874
IGHV4-61	Phagocytosis	incr	incr	2.75103	2.30042	3.79706	2.63475	2.26472	4.80175	6.61583	4.70939	2.40519	4.48329	3.00872	3.35699	3.96278	4.80948	6.75138	6.68118	2.54696	2.52768	5.24032	7.02386	3.2668
IGHV3-53	Phagocytosis	incr	incr	3.13767	2.68601	3.52821	2.65535	2.59546	7.12546	7.19437	4.60713	2.02461	5.04118	3.11917	4.00818	3.85039	4.82769	6.90294	6.16015	6.22493	1.5832	4.75807	7.29714	3.50897
PLD4	Phagocytosis	decr	decr	2.79876	2.0119	2.95154	2.713	1.36752	0.496032	0.759145	0.293111	1.23393	0.107058	0.623463	1.00469	1.10439	0.263878	0.743255	0.831903	0.313758	0.204421	0.211717	0.427185	0.527937
IGKV1D-39	Phagocytosis	incr	incr	2.75098	2.52511	3.38083	2.76054	2.4755	5.02928	6.03792	6.36672	4.12207	6.17486	3.36802	4.30418	4.13271	4.51447	6.69308	5.32556	3.46461	2.52094	5.87672	7.39482	3.2851
IGHV3-20	Phagocytosis	incr	incr	0.650755	1.77384	2.44236	2.77947	1.03335	3.95288	5.37619	3.68873	2.89805	7.14993	2.49466	3.24142	3.27155	3.16826	5.77389	4.17412	2.39177	0.731043	6.8737	2.78463	3.35487
IGLV6-57	Phagocytosis	nchg	incr	2.19611	1.86378	3.83853	2.82993	1.92268	5.77335	5.27194	4.31786	2.95062	5.6275	1.99553	2.77716	2.84157	4.83747	5.74551	4.90636	3.8881	1.21388	4.09509	6.99746	5.44051
IGHV3-66	Phagocytosis	incr	incr	2.07127	1.95757	2.69318	2.88933	1.58213	5.68428	6.91424	4.21687	2.08909	6.5411	2.33693	3.21894	3.54788	3.03538	4.78964	5.71214	4.36464	0.73595	4.52558	6.24373	2.75046
IGLV3-1	Phagocytosis	incr	incr	2.76153	2.85748	4.05281	2.92031	2.60237	5.87999	8.43063	6.61035	3.69727	6.06733	4.22192	5.09191	4.20575	6.36401	7.91422	6.80798	4.87438	2.97889	6.19835	9.78921	6.12672
IGKV3-15	Phagocytosis	incr	nchg	3.83244	2.42996	3.91825	3.02279	2.43375	4.8172	6.61132	4.4657	3.06326	7.35515	2.74246	3.63538	3.95459	4.86401	6.76621	5.67947	2.91068	1.59707	4.97282	7.30826	3.12424
IGHG3	Phagocytosis	incr	incr	2.73798	2.39576	4.342	3.08007	3.4779	5.77964	8.51786	6.28574	2.65808	4.86984	3.96301	5.03564	4.2815	6.33	8.42526	7.265	4.98652	4.616	7.50385	8.05137	4.59257
ALOX15	Phagocytosis	decr	decr	3.43839	3.52917	3.87537	3.11549	0.280018	0.0998907	0.0598785	0.0001	0.0346694	0.104752	0.112852	0.345976	0.227556	0.0201712	0.24159	1.23002	0.0001	1.73576	0.0654464	0.325037	0.420726
IGLV3-25	Phagocytosis	incr	incr	3.12148	2.72119	3.42301	3.2409	2.45835	5.87865	9.15118	7.21554	2.35814	5.5598	4.34223	5.24185	4.86694	7.66226	8.46239	9.78814	4.84081	5.4705	7.26613	9.05663	6.18553
IGHV4-4	Phagocytosis	incr	incr	3.43983	1.46454	3.13527	3.25619	2.99604	4.46079	7.24774	5.92872	4.02729	4.3608	2.06821	3.3061	3.33481	5.68932	6.74926	6.10219	2.90268	2.03928	5.16988	6.24626	3.82133
SIRPG	Phagocytosis	decr	nchg	3.82088	3.08881	3.31355	3.41134	0.990837	1.44063	2.00552	1.14764	1.97044	0.971759	1.13917	1.75609	1.50449	1.25955	2.09117	3.09924	1.62519	1.36939	2.1464	2.14397	1.01463
GATA2	Phagocytosis	decr	decr	3.4944	3.79735	2.2516	3.44505	1.39243	1.27493	0.768938	0.795347	0.977119	0.373123	1.1171	1.2404	1.22628	1.4586	1.45904	2.47453	0.821269	1.93016	1.09393	0.870833	1.1312
IGLV3-19	Phagocytosis	incr	incr	3.55671	2.76934	3.92005	3.46858	3.7466	6.3457	10.3373	8.30692	3.32258	5.84671	5.69275	6.45443	7.01149	7.50417	9.00547	8.32278	2.32116	4.71244	8.58601	6.12209	5.84154
IGLV2-11	Phagocytosis	nchg	incr	3.53037	2.83624	4.56702	3.50567	2.90583	6.28546	5.72701	4.7411	3.15494	6.47178	3.41367	4.21905	3.99988	5.02456	4.22051	6.62606	3.77693	3.12217	5.39197	8.79016	4.50925
IGLV2-23	Phagocytosis	incr	incr	3.59964	3.86781	4.80372	3.5363	2.86047	6.09688	8.19852	6.38524	3.88667	7.09461	3.92378	4.63146	4.67819	6.42595	7.05641	7.53391	3.5348	4.18583	7.07408	7.41643	5.3855
IGHV1-18	Phagocytosis	incr	incr	3.8756	3.40168	4.61801	3.6139	3.48986	5.57007	6.67712	5.51323	3.50165	7.64927	3.30155	4.23126	3.7255	5.24255	7.49313	6.55097	4.98118	4.29735	5.3174	7.64568	3.19627
IGLL5	Phagocytosis	incr	incr	4.45803	3.67446	5.30515	3.64241	3.5484	7.90316	7.89425	5.71868	3.99984	7.7693	5.10631	5.87663	6.12709	7.44118	8.18313	7.6771	8.1239	4.37585	6.87755	9.27259	5.79896
IGLV1-44	Phagocytosis	nchg	incr	3.50503	2.53879	5.27425	3.69318	3.5566	5.21844	6.64926	5.81974	2.57804	6.4611	3.3684	4.49945	3.70031	6.81533	7.02382	6.66449	6.7586	1.228	6.57932	7.58966	3.87128
IGHV5-51	Phagocytosis	incr	incr	4.08388	3.29256	5.32302	3.75116	4.19604	5.87858	8.75331	6.26916	3.36632	6.5916	4.33355	5.44662	4.47308	6.03933	8.878	6.60505	4.07242	3.96433	6.42481	8.48337	4.83814
IGHV3-7	Phagocytosis	incr	nchg	4.37743	4.18246	4.70781	3.77711	3.44434	7.46144	7.44352	5.16557	3.67829	6.11611	4.89445	5.7954	6.18902	6.07168	7.10916	5.84834	4.41169	1.90049	6.7406	8.69742	3.91769
IGLV1-40	Phagocytosis	incr	incr	3.7	3.41653	4.5352	3.7818	3.48977	6.8116	6.70229	5.51177	4.20578	6.86791	3.85722	4.4573	4.74403	5.57773	8.62132	7.66441	3.56878	3.80934	6.34257	10.251	5.02296
IGHA2	Phagocytosis	incr	nchg	3.90316	3.98374	5.19153	3.81573	5.23351	6.34166	8.36748	5.06901	6.02892	7.94551	4.11348	4.84961	5.25921	4.6768	5.33081	7.57636	5.46806	2.30767	5.21604	8.37878	4.54747
IGKV3-11	Phagocytosis	nchg	incr	4.67667	3.61508	5.04301	3.97772	3.29364	6.29168	7.25905	6.5045	4.26361	6.87512	3.75955	4.99282	4.89661	5.5843	8.01871	8.93682	4.23423	1.77021	6.12385	8.84542	5.031
IGKV1-5	Phagocytosis	incr	incr	4.37957	3.87925	5.25441	4.06451	4.44754	6.49095	8.11861	6.33856	3.9936	7.70196	4.28111	5.22575	5.23968	7.11772	8.52401	7.91139	5.75991	3.5958	6.37455	9.61686	4.38584
IGHV4-59	Phagocytosis	nchg	incr	4.47156	3.86123	5.3976	4.29362	4.02225	5.77679	6.58591	5.89417	3.92864	7.32935	3.91942	4.67217	5.02417	5.64055	7.07383	6.48221	4.0092	3.68736	7.0367	8.22938	5.12631
IGHV4-34	Phagocytosis	incr	incr	5.10521	2.66092	4.66417	4.51198	3.27501	5.30586	9.65687	7.45996	5.01932	5.21186	4.69113	5.38506	5.40845	7.25157	8.32162	7.35337	4.33432	4.71623	7.96365	8.03565	6.34516
IGKV3-20	Phagocytosis	incr	incr	4.92605	4.45035	5.27021	4.51988	3.74276	6.66429	8.67134	6.90532	5.33538	7.25136	4.50026	5.33535	5.44951	7.04639	7.80826	8.83537	4.17157	2.66768	8.20059	8.63223	4.2278
IGLV2-14	Phagocytosis	nchg	incr	4.67348	4.4703	6.23084	4.6372	3.22497	6.10146	8.39279	5.41731	3.63236	7.13128	3.98121	5.05396	5.42179	6.46291	9.01841	6.9011	6.15187	3.42957	6.08225	9.29339	7.26458
IGKV4-1	Phagocytosis	incr	incr	5.23791	4.1444	5.6868	4.64419	3.94141	8.14114	8.52131	6.73669	5.3317	6.75488	4.28047	5.20355	5.16313	6.64287	8.12504	9.2835	5.99058	3.75118	6.06638	9.66785	7.33423
IGHV3-23	Phagocytosis	nchg	incr	5.61098	5.0056	6.19272	5.24902	4.48538	7.34835	7.86048	7.033	5.51469	7.1186	4.91923	5.57358	5.68138	6.99377	8.20535	7.52868	7.8572	2.73449	8.04161	9.66574	5.52636
IGHA1	Phagocytosis	incr	incr	5.87322	6.34159	6.57007	6.18109	6.60793	9.95367	9.65985	9.64136	7.36063	10.4218	7.40482	8.3854	8.18235	8.2009	10.2958	10.32	9.57798	6.19166	10.2211	11.7024	8.36049
AMPH	Phagocytosis & Oxidative Stress	nchg	incr	0.0796843	0.330875	0.22478	0.158543	0.681692	1.36329	1.70249	2.22222	1.4263	2.18414	0.79685	1.08826	1.17696	2.55193	1.37085	0.216681	2.27511	0.287971	1.79469	1.40841	2.06792
MAOA	Oxidative Stress	incr	incr	0.0227933	0.118679	0.0365541	0.110227	1.332	3.14533	4.22236	3.06468	3.56623	4.42163	1.90634	2.34347	2.4341	5.15589	2.26875	0.301616	1.99709	0.742506	4.64692	4.95767	2.52874
PLK1	Oxidative Stress	nchg	incr	0.773882	0.778056	1.14968	0.569823	1.39084	1.40063	1.9596	1.81311	0.984963	1.31979	0.997236	1.20554	1.03306	1.93992	2.5564	2.45601	1.3874	2.32737	1.69333	3.61891	1.33315
MYBL2	Oxidative Stress	nchg	incr	0.926354	1.35156	1.69161	0.854281	2.53723	2.7119	3.6693	3.43746	1.2096	3.16007	1.59925	2.16133	1.59554	3.41895	3.71131	4.22737	2.8005	3.4023	3.294	6.02391	2.81249
CDKN1C	Oxidative Stress	decr	decr	3.13838	2.1912	3.37799	2.83172	1.70441	0.644226	0.771506	0.394053	0.729	0.578	0.563022	0.549682	0.886343	0.701762	0.597264	1.60214	0.577332	1.81531	0.721448	0.564873	2.29938
FN1	Oxidative Stress & Albumin	incr	nchg	0.285566	0.230447	0.135481	0.287587	0.743582	1.02359	2.17637	2.67485	2.18386	0.264733	1.31687	1.45208	1.72142	1.93904	4.16389	0.847054	0.929989	0.036188	0.977876	0.868735	1.02819
SMPD3	Oxidative Stress & Reactive Oxygen Species	decr	decr	2.50053	1.75251	2.59682	2.07408	0.609394	0.610309	0.444321	0.181843	0.717583	0.214611	0.572654	0.507581	0.557778	0.411778	0.381265	1.01545	0.3488	0.919552	0.360584	0.563458	0.529206
CCR7	Oxidative Stress & Reactive Oxygen Species	decr	decr	6.04563	5.11592	6.01449	6.02374	1.87782	3.68132	3.25318	2.80012	3.48315	1.17546	3.16305	3.65437	3.62717	2.52993	3.49566	4.91836	2.23019	2.07557	4.72515	3.46487	2.12568
FOXM1	Reactive Oxygen Species	nchg	incr	0.464311	0.684377	1.10042	0.596163	1.41139	1.2872	2.02542	1.59478	0.682928	1.56984	0.74538	1.01535	0.850522	1.60764	2.53523	2.61522	1.15887	2.72161	1.66864	2.90344	1.56528
PID1	Reactive Oxygen Species	decr	decr	3.28172	3.05267	2.88955	2.57497	2.05813	0.391783	0.922827	0.609574	0.769153	0.992765	0.817461	1.4234	1.42853	0.425795	1.73449	1.69535	0.579502	0.196974	0.153409	0.0856915	1.10743
NAT8	Glutathione	incr	nchg	0.215094	0.32578	0.216851	0.111669	0.10647	0.479454	0.0001	0.33451	0.0850645	0.0878764	3.59082	2.37113	2.10795	0.144317	0.0978739	0.153505	0.0001	0.0868987	0.388654	0.0001	0.0416207
RRM2	Glutathione	nchg	incr	0.830594	1.12905	2.18142	0.768552	3.16	2.8099	3.87137	3.35976	0.911897	3.00143	1.92843	2.13	1.74292	3.4649	4.43423	4.55934	2.7764	4.29225	3.51488	5.50923	2.90443
